# Supplementary material for: Transcriptome Dynamics of Double Recessive Mutant, o2o2o16o16, Reveals the Transcriptional Mechanisms in the Increase of Its Lysine and Tryptophan Content in Maize
Source: Genes (Basel). 2019 Apr 23;10(4):316. doi: 10.3390/genes10040316 (PMC6523931; doi:10.3390/genes10040316)
Supplement: Supplementary file 1 [file genes-10-00316-s001.zip]

Archive with 11 entries (9 files):
- Figure S1-S3/
- Figure S1-S3/Figure S1. The number of identified genes in each sample.tif
- Figure S1-S3/Figure S2. The heatmap of correlation coefficient values acrossing samples..png
- Figure S1-S3/Figure S3.Venn diagram (A) and scatter plot (B) of 16 zein genes for CML530 vs. QCL8011_2 at 18DAP, 28DAP and 38 DAP.tif
- Table S1-S6/
- Table S1-S6/Table S1. Twenty-eight DEGs validated by quantitative real-time PCR analysis.xlsx
- Table S1-S6/Table S2. Summary for RNA sequencing data of CML530_18DAP, CML530_28DAP, CML530_38DAP, QCL8011_2_18DAP, QCL8011_2_28DAP and QCL8011_2_38DAP..xlsx
- Table S1-S6/Table S3. Alignment statistics of reads aligned to the reference genome B73v4.xlsx
- Table S1-S6/Table S4. QC20 and QC30 of RNA sequencing data for all samples.xlsx
- Table S1-S6/Table S5. FPKM of all gene for all samples.xlsx
- Table S1-S6/Table S6. Downregulation of sixteen distinct zein genes in QCL8011_2 compared to CML530 at 18 DAP, 28 DAP and 38 DAP.xlsx
