# Supplementary material for: Transcriptome Dynamics of Double Recessive Mutant, o2o2o16o16, Reveals the Transcriptional Mechanisms in the Increase of Its Lysine and Tryptophan Content in Maize
Source: Genes (Basel). 2019 Apr 23;10(4):316. doi: 10.3390/genes10040316 (PMC6523931; doi:10.3390/genes10040316)
Supplement: Supplementary file 1 [file genes-10-00316-s001.zip › Table S1-S6/Table S1. Twenty-eight DEGs validated by quantitative real-time PCR analysis.xlsx]

## Sheet: Sheet1
Table S1. Twenty-eight DEGs validated by quantitative real-time PCR analysis
NO.	Gene ID	Forward(5'- 3')	Reverse(5'- 3')	Amplicon length (bp)
1	Zm00001d052079	CTGGTAGAGCTGGACTGATAGA	GAGATTGTCCCAGAGAGAGAAATG	96
2	Zm00001d050495	GCACCAGTTGTGAAAGAAGAAC	CTGCTCAATCCTTGAGGAACA	110
3	Zm00001d030677	AGCCAGAGATGTGTGGTAATG	TTCCCAGCACCAGTATGAATAG	106
4	Zm00001d041575	GCTCGGTTTATAGCCGAGATT	CCTTTACCTGCCCATCACTT	109
5	Zm00001d051359	CCGTTCATCCAGAGGTTCAA	ACGCAAGACAGCAGGAC	116
6	Zm00001d035443	CGGAGTGGAACCAGACATAAT	CGTGGTCGCCGTAGTTTAT	113
7	Zm00001d043382	TCGAACAGTGGGAACAGATTAG	CCACCATCAGCAACAAACATAC	139
8	Zm00001d003395	CACATACAACCTCTGCCAGTAT	GGGTTCTTCCTTCTCACATCTT	99
9	Zm00001d029360	CAGGGCACGAGAAAGAAGAA	CTGCTCGGGACGATAATGAAG	100
10	Zm00001d012036	GGTTGAGACGACCAAGAAGAA	CGCTGATGAGCACAATGTAAAG	101
11	Zm00001d033937	AATTGCTTGCGTGTGTAGTTAAG	CACCGAACAGCAGGGATTAT	100
12	Zm00001d038229	CTCAGAGTTGGGCTCTTGAAT	CGAGCCTTACAGTGGAGATAAC	97
13	Zm00001d012224	CTGGAGCATGCCAATGAAAG	CTGGAAGCGAAGGACAAGAT	100
14	Zm00001d037620	AGGCCAAGCTGGTTATCTTC	CGCTTCTCACCACGAGTAATAG	127
15	Zm00001d027421	CAGAAGGTGGGAAAGGTAACA	GCGATGATCCTCATAGCAGAG	104
16	Zm00001d020984	AGTTCCACGGCACGAAAT	CACCTTCCAGTAGCAGATGAG	122
17	Zm00001d009968	CTGGAGCCCAAACAGATCAA	GAACAGATCCTCCCTAATGGTAAG	103
18	Zm00001d034765	CAAAGAAGCCTGCTGCTAAAC	GTCGTCATCCGACTCATCTTC	113
19	Zm00001d011562	GCTGAAGGTCGGTATGGAATAA	ATATAAGCTCGCACCTGGTTAC	117
20	Zm00001d037674	CCAGCGCCTCTCCTCTATAA	CCAGATCCTTCTGGGTTCATTT	95
21	Zm00001d010673	AGACCAAGATTTCACGGATCTC	TGGTGCTGTTCCCGATTT	125
22	Zm00001d014079	GAGGACGAGGGATTCCAAATAA	CCCATTAACACACCATCCAAAC	103
23	Zm00001d005535	CCTCCGTGTTTGGGCTATT	GACATACGCTAGAGGCCTTATTT	123
24	Zm00001d033837	CATCCCATGAAGGGCAGATAC	GTTCACCTTCTCGACCGATTT	128
25	Zm00001d004731	CCTGGAACAGAGATGGGATAAG	AGAGCCACCGGAGTTAGA	99
26	Zm00001d016684	GATTTCATGGCCCTCGATAGAC	AGATAGCCCTCTCCTCCTAAAC	107
27	Zm00001d034074	AGGATGGTCAGGAGGAGATT	AGTGCCTTCCACCACTTTAC	116
28	Zm00001d050032	GAAAGAGGGTTCAGGCTTATCT	CTGGTATTGGCTTCTTGGTTATTC	105

## Sheet: Sheet2
Zm00001d003396
Zm00001d004731
Zm00001d005535
Zm00001d009968
Zm00001d010673
Zm00001d011562
Zm00001d012036
Zm00001d012224
Zm00001d014079
Zm00001d016684
Zm00001d020984
Zm00001d027421
Zm00001d029360
Zm00001d030677
Zm00001d033837
Zm00001d033937
Zm00001d034074
Zm00001d034765
Zm00001d035443
Zm00001d037620
Zm00001d037674
Zm00001d038229
Zm00001d041575
Zm00001d043382
Zm00001d050032
Zm00001d050049
Zm00001d052079
Zm00001d061359

## Sheet: Sheet3
Zm00001d003395	Zm00001d003396
Zm00001d004731	Zm00001d004731
Zm00001d005535	Zm00001d005535
Zm00001d009968	Zm00001d009968
Zm00001d010673	Zm00001d010673
Zm00001d011562	Zm00001d011562
Zm00001d012036	Zm00001d012036
Zm00001d012224	Zm00001d012224
Zm00001d014079	Zm00001d014079
Zm00001d016684	Zm00001d016684
Zm00001d020984	Zm00001d020984
Zm00001d024552
Zm00001d027421	Zm00001d027421
Zm00001d029360	Zm00001d029360
Zm00001d030677	Zm00001d030677
Zm00001d033837	Zm00001d033837
Zm00001d033937	Zm00001d033937
Zm00001d034074	Zm00001d034074
Zm00001d034765	Zm00001d034765
Zm00001d035443	Zm00001d035443
Zm00001d037620	Zm00001d037620
Zm00001d037674	Zm00001d037674
Zm00001d038229	Zm00001d038229
Zm00001d041575	Zm00001d041575
Zm00001d043382	Zm00001d043382
Zm00001d050495	Zm00001d050032
Zm00001d051359	Zm00001d050049
Zm00001d052079	Zm00001d052079
	Zm00001d061359
