# Supplementary material for: Transcriptome Dynamics of Double Recessive Mutant, o2o2o16o16, Reveals the Transcriptional Mechanisms in the Increase of Its Lysine and Tryptophan Content in Maize
Source: Genes (Basel). 2019 Apr 23;10(4):316. doi: 10.3390/genes10040316 (PMC6523931; doi:10.3390/genes10040316)
Supplement: Supplementary file 1 [file genes-10-00316-s001.zip › Table S1-S6/Table S2. Summary for RNA sequencing data of CML530_18DAP, CML530_28DAP, CML530_38DAP, QCL8011_2_18DAP, QCL8011_2_28DAP and QCL8011_2_38DAP..xlsx]

## Sheet: Sheet1
Table S2. Summary for RNA sequencing data of CML530_18DAP,CML530_28DAP, CML530_38DAP, QCL8011_2_18DAP, QCL8011_2_28DAP and QCL8011_2_38DAP.
Sample	Total Raw Reads(Mb)	Total Clean Reads(Mb)	Total Clean Bases(Gb)	Clean Reads Ratio(%)
CML530_18DAP_A	24.14	24.09	1.2	99.82
CML530_18DAP_B	24.14	24.12	1.21	99.91
CML530_28DAP_A	24.14	24.07	1.2	99.7
CML530_28DAP_B	24.14	24.06	1.2	99.67
CML530_38DAP_A	24.14	24.05	1.2	99.63
CML530_38DAP_B	23.3	23.23	1.16	99.69
QCL8011_2_18DAP_A	24.14	23.95	1.2	99.23
QCL8011_2_18DAP_B	24.14	24.05	1.2	99.63
QCL8011_2_28DAP_A	24.14	24.06	1.2	99.69
QCL8011_2_28DAP_B	24.14	24.07	1.2	99.73
QCL8011_2_38DAP_A	24.14	24.05	1.2	99.64
QCL8011_2_38DAP_B	24.14	24.01	1.2	99.47
Clean Data Rate (%)=Clean Reads Number/Raw Reads Number
