# Supplementary material for: Transcriptome Dynamics of Double Recessive Mutant, o2o2o16o16, Reveals the Transcriptional Mechanisms in the Increase of Its Lysine and Tryptophan Content in Maize
Source: Genes (Basel). 2019 Apr 23;10(4):316. doi: 10.3390/genes10040316 (PMC6523931; doi:10.3390/genes10040316)
Supplement: Supplementary file 1 [file genes-10-00316-s001.zip › Table S1-S6/Table S3. Alignment statistics of reads aligned to the reference genome B73v4.xlsx]

## Sheet: Sheet1
Table S3: Alignment statistics of reads aligned to the reference genome B73v4
Sample	Total CleanReads	Total MappingRatio aligned with reference genome (%)	Total Mapped Reads aligned with reference gene (%)
CML530_18DAP_A	24093867	88.13	84.7
CML530_18DAP_B	24116312	88.19	84.23
CML530_28DAP_A	24065688	86.64	80.72
CML530_28DAP_B	24058176	87.07	81.15
CML530_38DAP_A	24050412	84.56	78.77
CML530_38DAP_B	23230502	84.94	79.22
QCL8011_2_18DAP_A	23952876	87.04	81.58
QCL8011_2_18DAP_B	24049517	87.64	82.21
QCL8011_2_28DAP_A	24064718	86.79	80.9
QCL8011_2_28DAP_B	24072574	87.21	81.22
QCL8011_2_38DAP_A	24051816	86.6	80.38
QCL8011_2_38DAP_B	24009927	86.62	80.21
