# Supplementary material for: Transcriptome Dynamics of Double Recessive Mutant, o2o2o16o16, Reveals the Transcriptional Mechanisms in the Increase of Its Lysine and Tryptophan Content in Maize
Source: Genes (Basel). 2019 Apr 23;10(4):316. doi: 10.3390/genes10040316 (PMC6523931; doi:10.3390/genes10040316)
Supplement: Supplementary file 1 [file genes-10-00316-s001.zip › Table S1-S6/Table S4. QC20 and QC30 of RNA sequencing data for all samples.xlsx]

## Sheet: Sheet1
Table S4. QC20 and QC30 of RNA sequencing data for CML530_18DAP,CML530_28DAP, CML530_38DAP, QCL8011_2_18DAP, QCL8011_2_28DAP and QCL8011_2_38DAP.
Sample	Clean Reads Q20(%)	Clean Reads Q30(%)	Clean Reads Ratio(%)
CML530_18DAP_A	97.28	90.02	99.82
CML530_18DAP_B	97.2	89.77	99.91
CML530_28DAP_A	97.53	89.84	99.7
CML530_28DAP_B	97.75	90.5	99.67
CML530_38DAP_A	97.59	90.1	99.63
CML530_38DAP_B	97.69	90.42	99.69
QCL8011_2_18DAP_A	97.76	90.62	99.23
QCL8011_2_18DAP_B	97.62	90.11	99.63
QCL8011_2_28DAP_A	97.68	90.46	99.69
QCL8011_2_28DAP_B	97.75	90.5	99.73
QCL8011_2_38DAP_A	97.71	90.41	99.64
QCL8011_2_38DAP_B	97.34	89.25	99.47
Q20,The percentage of the number of bases with Sequencing base mass value greater than 20 in the total number of bases in the original data.
Q30,The percentage of the number of bases with Sequencing base mass value greater than 30 in the total number of bases in the original data.
