# Supplementary material for: Transcriptome Dynamics of Double Recessive Mutant, o2o2o16o16, Reveals the Transcriptional Mechanisms in the Increase of Its Lysine and Tryptophan Content in Maize
Source: Genes (Basel). 2019 Apr 23;10(4):316. doi: 10.3390/genes10040316 (PMC6523931; doi:10.3390/genes10040316)
Supplement: Supplementary file 1 [file genes-10-00316-s001.zip › Table S1-S6/Table S5. FPKM of all gene for all samples.xlsx]

## Sheet: Sheet1
Table S5. FPKM of all gene for CML530_18DAP,CML530_28DAP, CML530_38DAP, QCL8011_2_18DAP, QCL8011_2_28DAP and QCL8011_2_38DAP.
gene_id	transcript_id(s)	CML530_18DAP_A_FPKM	CML530_18DAP_B_FPKM	CML530_28DAP_A_FPKM	CML530_28DAP_B_FPKM	CML530_38DAP_A_FPKM	CML530_38DAP_B_FPKM	QCL8011_2_18DAP_A_FPKM	QCL8011_2_18DAP_B_FPKM	QCL8011_2_28DAP_A_FPKM	QCL8011_2_28DAP_B_FPKM	QCL8011_2_38DAP_A_FPKM	QCL8011_2_38DAP_B_FPKM	Cellular Component	Molecular Function	Biological Process	Kegg Orthology	Nr Description
Zm00001d019155.1	Zm00001d019155_T001.1	94042.8	91267.5	25778.7	21025.3	9623.76	13227.6	2429.02	1917.85	10042.9	7392.62	1815.69	557.38	NA	NA	NA	NA	gi|985567312|ref|NP_001306631.1|//zein-alpha A20-like precursor [Zea mays]
Zm00001d049476.1	Zm00001d049476_T001.1,Zm00001d049476_T002.1,Zm00001d049476_T003.1,Zm00001d049476_T004.1,Zm00001d049476_T005.1,Zm00001d049476_T006.1,Zm00001d049476_T007.1,Zm00001d049476_T008.1,Zm00001d049476_T009.1,Zm00001d049476_T010.1,Zm00001d049476_T011.1,Zm00001d049476_T012.1,Zm00001d049476_T013.1,Zm00001d049476_T014.1,Zm00001d049476_T015.1,Zm00001d049476_T016.1,Zm00001d049476_T017.1,Zm00001d049476_T018.1,Zm0…	76060	67702.9	47698.9	39466.7	19233.9	28056.3	4591.44	1950.19	20644.4	12094.1	4853.92	1839.14	NA	NA	NA	NA	gi|414883978|tpg|DAA59992.1|//TPA: hypothetical protein ZEAMMB73_024809 [Zea mays];gi|195658027|gb|ACG48481.1|//hypothetical protein [Zea mays];gi|413920448|gb|AFW60380.1|//hypothetical protein ZEAMMB73_836289 [Zea mays];gi|195658171|gb|ACG48553.1|//hypothetical protein [Zea mays];gi|670395770|ref|XP_008678243.1|//PREDICTED: LOW QUALITY PROTEIN: zein-alpha 19A2-like [Zea mays]
Zm00001d020592.1	Zm00001d020592_T001.1	51844.2	47342.5	27877.2	23715.4	10631.4	12102.8	36744.5	35807.4	25504.4	20871	13338.2	9279.64	NA	NA	NA	NA	gi|195658073|gb|ACG48504.1|//prolamin PPROL 17 precursor [Zea mays]
Zm00001d045937.1	Zm00001d045937_T001.1	47978.7	37601	31304.4	26941.3	4113.86	6085.53	658.85	1318.51	1036.13	1196.81	38.92	13.43	NA	NA	NA	NA	gi|511870|gb|AAA33541.1|//zein protein [Zea mays]
Zm00001d035760.1	Zm00001d035760_T001.1	40828.8	36327.9	55992.6	49503.5	12811.8	15575.5	383.22	810.17	1657.16	1003.68	94.67	90.43	NA	NA	NA	NA	gi|350537049|ref|NP_001232844.1|//prolamin PPROL 17 precursor [Zea mays]
Zm00001d048852.1	Zm00001d048852_T001.1	36266.3	32342	12107.8	9647.62	4686.55	6813.9	296.27	181.25	4865.81	2688.77	927.57	183.08	NA	NA	NA	NA	gi|670395093|ref|XP_008677965.1|//PREDICTED: zein-alpha A30-like [Zea mays]
Zm00001d005793.1	Zm00001d005793_T001.1	28531.3	26724.8	26188.2	23189.8	10421	12374.1	19625.2	19638.7	17571.4	12406.5	9255.38	6717.92	GO:0044464//cell part	NA	NA	NA	gi|162462355|ref|NP_001105337.1|//zein-beta precursor [Zea mays]
Zm00001d048851.1	Zm00001d048851_T001.1	27501.3	25633.2	16923.4	13900.7	6519.93	9786.55	794.53	376.46	6907.3	3961.83	1502	400.9	NA	NA	NA	NA	gi|670395091|ref|XP_008677964.1|//PREDICTED: zein-alpha A30-like [Zea mays]
Zm00001d048848.1	Zm00001d048848_T001.1	27252.2	25644.4	13773.7	11166.8	5334.19	7873.94	324.16	165.13	4397.13	2566.07	805.64	191.85	NA	NA	NA	NA	gi|259489998|ref|NP_001158935.1|//hypothetical protein LOC100303842 precursor [Zea mays]
Zm00001d048849.1	Zm00001d048849_T001.1	25365.2	23526.4	11847.9	9192.22	4290.64	6287.66	571.88	229.84	4036.9	2495	956.53	261.13	NA	NA	NA	NA	gi|293332679|ref|NP_001167703.1|//uncharacterized protein LOC100381390 precursor [Zea mays]
Zm00001d019156.1	Zm00001d019156_T001.1,Zm00001d019156_T002.1,Zm00001d019156_T003.1,Zm00001d019156_T004.1	22839	21170.4	6726.3	5777.52	2413.17	3654.89	822.19	652.93	2879.96	2119.36	625.76	205.22	NA	NA	NA	NA	gi|141604|sp|P06676.1|ZEA8_MAIZE//RecName: Full=Zein-alpha 19C1; AltName: Full=19 kDa zein 19C1; Flags: Precursor;gi|141603|sp|P04703.1|ZEA7_MAIZE//RecName: Full=Zein-alpha A20; AltName: Full=19 kDa zein A20; Flags: Precursor
Zm00001d049243.1	Zm00001d049243_T001.1	13803.2	14532.8	10092.3	8810.7	5624.32	7804.76	22.65	4.41	358.99	339.7	9.73	4.37	NA	NA	NA	NA	gi|162458519|ref|NP_001105057.1|//22kD alpha zein 1 precursor [Zea mays]
Zm00001d030855.1	Zm00001d030855_T001.1	11441.2	11231	6080.56	4934.09	3367.17	5005.4	1623.22	217.84	7149.92	5745.88	3237.23	955.03	NA	NA	NA	NA	gi|162458879|ref|NP_001105646.1|//alpha zein 19kDa D2 precursor [Zea mays]
Zm00001d020591.1	Zm00001d020591_T001.1	9467.58	9616.88	1165.33	897.79	514.59	757.94	644.2	871.22	566.99	412.89	324.27	427.83	GO:0043231//intracellular membrane-bounded organelle;GO:0044444//cytoplasmic part	NA	NA	NA	gi|821325083|ref|NP_001105053.2|//uncharacterized protein LOC541920 precursor [Zea mays]
Zm00001d048847.1	Zm00001d048847_T001.1	8102.69	6580.87	4821.59	3889.88	2281.99	3284.14	33.15	19.94	716.08	465.57	60.59	13.18	NA	NA	NA	NA	gi|162459254|ref|NP_001105745.1|//zein-alpha Z4 precursor [Zea mays]
Zm00001d048818.1	Zm00001d048818_T001.1	7339.26	7041.18	4668.61	4006.8	2430.06	3345.86	12.43	2.09	2295.04	1607.2	72.55	12.05	NA	NA	NA	NA	gi|13606092|gb|AAK32953.1|//zp22/D87 [Zea mays]
Zm00001d048816.1	Zm00001d048816_T001.1	5769.81	5782.06	4457.84	3830.36	1982.52	2730.85	8.08	2.46	717.29	568.74	17.88	1.84	NA	NA	NA	NA	gi|226494363|ref|NP_001145578.1|//alpha-zein protein precursor [Zea mays]
Zm00001d005230.1	Zm00001d005230_T001.1	5137.84	4548.68	6737.52	5647.33	1891.79	2141.66	13221.4	15912.4	7157.64	5005.9	3772.07	1734.44	NA	GO:0004866//endopeptidase inhibitor activity	NA	NA	gi|266398|sp|P01088.2|ITRF_MAIZE//RecName: Full=Trypsin/factor XIIA inhibitor; AltName: Full=CHFI; AltName: Full=Hageman factor inhibitor; Flags: Precursor
Zm00001d048809.1	Zm00001d048809_T001.1	3327.54	3793.25	3044.72	2562.69	1289.69	1768.1	6.91	1.73	388.02	310.06	8.93	1.41	NA	NA	NA	NA	gi|13606088|gb|AAK32949.1|//azs22-4 [Zea mays]
Zm00001d048817.1	Zm00001d048817_T001.1	3189.49	3106.9	2794.86	2458.61	1652.9	2321.63	8.38	0.75	1222.61	896.09	37.58	5.6	NA	NA	NA	NA	gi|223943345|gb|ACN25756.1|//unknown [Zea mays]
Zm00001d008620.1	Zm00001d008620_T001.1,Zm00001d008620_T002.1	3025.22	3310.06	11067.2	11497.8	6879.75	7467.04	16206.3	13163.1	16262.7	16477.8	16925.2	17940.9	NA	NA	NA	NA	gi|195622896|gb|ACG33278.1|//metallothionein-like protein type 2 [Zea mays];gi|195638002|gb|ACG38469.1|//metallothionein-like protein type 2 [Zea mays]
Zm00001d031168.1	Zm00001d031168_T001.1	2712.92	2528.9	13276.8	13084.4	11482.6	10874.9	9910.69	13473.7	14032.6	15045.9	7103.75	6537.8	NA	GO:0005488//binding	NA	K13195//cold-inducible RNA-binding protein;K13098//RNA-binding protein FUS	gi|195626882|gb|ACG35271.1|//glycine-rich RNA-binding protein 2 [Zea mays]
Zm00001d044747.1	Zm00001d044747_T001.1	2702.92	2775.5	2572.98	2627.04	2296.35	2668.97	8107.63	6354.32	3319.78	3058.17	3029.63	2528.78	GO:0031410//cytoplasmic vesicle	NA	NA	NA	gi|226508694|ref|NP_001148351.1|//uncharacterized protein LOC100281961 [Zea mays]
Zm00001d048808.1	Zm00001d048808_T001.1	2315.9	2915.4	1914.08	1580.44	810.65	1129.25	4.47	0.59	157.72	132.59	4.42	0.74	NA	NA	NA	NA	gi|413920397|gb|AFW60329.1|//hypothetical protein ZEAMMB73_760470 [Zea mays]
Zm00001d031727.1	Zm00001d031727_T001.1,Zm00001d031727_T002.1,Zm00001d031727_T003.1,Zm00001d031727_T004.1,Zm00001d031727_T005.1	2226.93	1903.53	3888.7	3535.34	1396.12	1481.64	21823.3	25166.5	8494.89	10235.5	9197.7	5639.23	NA	GO:0016616//oxidoreductase activity, acting on the CH-OH group of donors, NAD or NADP as acceptor;GO:0046914//transition metal ion binding;GO:0003824//catalytic activity	GO:0008152//metabolic process	K00008//L-iditol 2-dehydrogenase [EC:1.1.1.14]	gi|926657619|ref|NP_001149440.2|//sorbitol dehydrogenase homolog 1 [Zea mays];gi|414869802|tpg|DAA48359.1|//TPA: sorbitol dehydrogenase-like protein [Zea mays]
Zm00001d048812.1	Zm00001d048812_T001.1	2186.17	2290.31	3156.19	2770.65	2191.78	3074.02	10.32	1.62	506.51	403.75	17.87	2.3	NA	NA	NA	NA	gi|162459594|ref|NP_001105747.1|//22kD alpha zein 4 precursor [Zea mays]
Zm00001d045042.1	Zm00001d045042_T001.1,Zm00001d045042_T002.1,Zm00001d045042_T003.1,Zm00001d045042_T004.1,Zm00001d045042_T005.1,Zm00001d045042_T006.1,Zm00001d045042_T007.1,Zm00001d045042_T008.1,Zm00001d045042_T010.1,Zm00001d045042_T011.1,Zm00001d045042_T012.1,Zm00001d045042_T013.1,Zm00001d045042_T014.1,Zm00001d045042_T015.1,Zm00001d045042_T016.1,Zm00001d045042_T017.1,Zm00001d045042_T018.1,Zm00001d045042_T019.1,Zm0…	2012.09	2077.42	2101.69	1923.46	707.37	897.72	3559.18	6369.3	1755.07	1483.45	1017.32	905.85	GO:0043231//intracellular membrane-bounded organelle	GO:0035251//UDP-glucosyltransferase activity	GO:0005984//disaccharide metabolic process	K00695//sucrose synthase [EC:2.4.1.13]	gi|162460741|ref|NP_001105411.1|//sucrose synthase 1 [Zea mays];gi|413952826|gb|AFW85475.1|//shrunken1 isoform 1 [Zea mays];gi|670436702|ref|XP_008659019.1|//PREDICTED: sucrose synthase 1 isoform X1 [Zea mays]
Zm00001d010321.1	Zm00001d010321_T001.1,Zm00001d010321_T002.1,Zm00001d010321_T003.1,Zm00001d010321_T004.1,Zm00001d010321_T005.1,Zm00001d010321_T006.1,Zm00001d010321_T007.1,Zm00001d010321_T008.1,Zm00001d010321_T009.1,Zm00001d010321_T010.1,Zm00001d010321_T011.1,Zm00001d010321_T012.1,Zm00001d010321_T013.1,Zm00001d010321_T014.1,Zm00001d010321_T015.1,Zm00001d010321_T016.1,Zm00001d010321_T017.1,Zm00001d010321_T018.1,Zm0…	1887.74	1957.28	3057.14	2959.78	886.73	1236.97	2971.24	3828	1403.8	1514.61	1587.4	1234.21	GO:0044424//intracellular part	GO:0043169//cation binding;GO:0032559//adenyl ribonucleotide binding;GO:0004672//protein kinase activity;GO:0016781//phosphotransferase activity, paired acceptors	GO:0006464//cellular protein modification process;GO:0006796//phosphate-containing compound metabolic process	K01006//pyruvate, orthophosphate dikinase [EC:2.7.9.1]	gi|413949326|gb|AFW81975.1|//pyruvate, phosphate dikinase 1, Precursor [Zea mays];gi|670431328|ref|XP_008656296.1|//PREDICTED: pyruvate, phosphate dikinase 1, chloroplastic-like [Zea mays]
Zm00001d023376.1	Zm00001d023376_T001.1,Zm00001d023376_T002.1,Zm00001d023376_T003.1,Zm00001d023376_T004.1,Zm00001d023376_T005.1,Zm00001d023376_T006.1,Zm00001d023376_T007.1,Zm00001d023376_T008.1,Zm00001d023376_T009.1	1699.76	1575.66	930.07	967.46	1392.61	1436.76	2839.43	3201.41	1507.89	1580.26	1944.33	1639.02	NA	NA	NA	K01953//asparagine synthase (glutamine-hydrolysing) [EC:6.3.5.4]	gi|308080598|ref|NP_001183689.1|//uncharacterized protein LOC100502283 [Zea mays]
Zm00001d035700.1	Zm00001d035700_T001.1,Zm00001d035700_T002.1,Zm00001d035700_T003.1,Zm00001d035700_T004.1,Zm00001d035700_T005.1,Zm00001d035700_T006.1,Zm00001d035700_T007.1,Zm00001d035700_T008.1,Zm00001d035700_T009.1,Zm00001d035700_T010.1,Zm00001d035700_T011.1,Zm00001d035700_T012.1,Zm00001d035700_T013.1,Zm00001d035700_T014.1,Zm00001d035700_T015.1,Zm00001d035700_T016.1,Zm00001d035700_T017.1,Zm00001d035700_T018.1	1643.55	1550.45	3191.08	2908.27	1018	1297.12	15948	12878.4	5219.07	4293.65	5781.1	2533.28	GO:0031410//cytoplasmic vesicle	NA	NA	NA	gi|815890877|ref|NP_001104865.2|//legumin 1 precursor [Zea mays];gi|26449174|dbj|BAB70680.2|//uncleaved legumin-1 [Zea mays]
Zm00001d022134.1	Zm00001d022134_T001.1,Zm00001d022134_T002.1,Zm00001d022134_T003.1,Zm00001d022134_T004.1,Zm00001d022134_T005.1,Zm00001d022134_T006.1	1640.98	1605.95	4714.89	4919.3	3281.04	3979.17	6476.9	8216.33	5310.42	6595.03	3641.96	3194.46	GO:0043234//protein complex	GO:0008135//translation factor activity, RNA binding	GO:0006412//translation	K03232//elongation factor 1-beta	gi|414887575|tpg|DAA63589.1|//TPA: elongation factor 1-delta 1 [Zea mays];gi|226503896|ref|NP_001149263.1|//elongation factor 1-delta 1 [Zea mays];gi|195605696|gb|ACG24678.1|//elongation factor 1-delta 1 [Zea mays]
Zm00001d001913.1	Zm00001d001913_T001.1,Zm00001d001913_T002.1,Zm00001d001913_T003.1,Zm00001d001913_T004.1,Zm00001d001913_T005.1	1611.95	1549.58	1302.44	1296.25	1108	1383.66	2076.89	1815.97	1405.61	1543.24	1119.98	1057.82	NA	GO:0016879//ligase activity, forming carbon-nitrogen bonds;GO:0032559//adenyl ribonucleotide binding;GO:0019787//ubiquitin-like protein transferase activity	GO:0070646//protein modification by small protein removal;GO:0006464//cellular protein modification process	K06689//ubiquitin-conjugating enzyme E2 D [EC:2.3.2.23]	gi|125591988|gb|EAZ32338.1|//hypothetical protein OsJ_16548 [Oryza sativa Japonica Group]
Zm00001d034760.1	Zm00001d034760_T001.1	1596.38	1539.87	1384.91	1451.22	1098.38	1213.15	3701.1	3373.67	1883.95	1844.62	1104.6	1014.71	GO:0009536//plastid	GO:0043169//cation binding;GO:0051536//iron-sulfur cluster binding	GO:0006091//generation of precursor metabolites and energy;GO:0051234//establishment of localization	K02639//ferredoxin	gi|162463662|ref|NP_001105346.1|//ferredoxin-3, chloroplastic precursor [Zea mays]
Zm00001d048813.1	Zm00001d048813_T001.1	1525.47	1735.21	1968.99	1804.04	1076.73	1483.08	12.4	2.31	869.28	674.52	44.37	7.58	NA	NA	NA	NA	gi|413920403|gb|AFW60335.1|//zein-alpha 22C2 Precursor [Zea mays]
Zm00001d015327.1	Zm00001d015327_T001.1,Zm00001d015327_T002.1,Zm00001d015327_T003.1	1495.14	1482.3	2659.06	2884.19	4796.81	4698.03	5367.84	5173.25	3355.16	3132.86	3294.85	2731.2	NA	NA	NA	K08770//ubiquitin C	gi|944264385|gb|KQL28625.1|//hypothetical protein SETIT_017023mg [Setaria italica];gi|937924235|dbj|BAS99152.1|//Os06g0681400, partial [Oryza sativa Japonica Group];gi|413935668|gb|AFW70219.1|//polyubiquitin-like protein [Zea mays]
Zm00001d033850.1	Zm00001d033850_T001.1,Zm00001d033850_T002.1,Zm00001d033850_T003.1,Zm00001d033850_T004.1,Zm00001d033850_T005.1,Zm00001d033850_T006.1,Zm00001d033850_T007.1,Zm00001d033850_T008.1,Zm00001d033850_T009.1,Zm00001d033850_T010.1,Zm00001d033850_T011.1,Zm00001d033850_T013.1,Zm00001d033850_T014.1,Zm00001d033850_T015.1,Zm00001d033850_T016.1,Zm00001d033850_T017.1,Zm00001d033850_T018.1,Zm00001d033850_T019.1,Zm0…	1419.51	1436.89	2547.68	2490.06	1166.31	1354.87	1683.38	1972.02	1371.3	1671.64	1091.98	817.53	GO:0031981//nuclear lumen;GO:0032991//macromolecular complex;GO:0031090//organelle membrane;GO:0030312//external encapsulating structure;GO:0043234//protein complex;GO:0015630//microtubule cytoskeleton;GO:0009536//plastid	GO:0032561//guanyl ribonucleotide binding;GO:0017111//nucleoside-triphosphatase activity;GO:0005198//structural molecule activity	GO:0006970//response to osmotic stress;GO:0007010//cytoskeleton organization;GO:0007017//microtubule-based process;GO:0010038//response to metal ion;GO:0009629//response to gravity;GO:0009207//purine ribonucleoside triphosphate catabolic process;GO:0043623//cellular protein complex assembly	K07374//tubulin alpha	gi|992279472|gb|KXG37669.1|//hypothetical protein SORBI_001G107200 [Sorghum bicolor];gi|685384999|ref|XP_009124557.1|//PREDICTED: tubulin alpha-6 chain-like isoform X2 [Brassica rapa];gi|819231750|ref|NP_001295436.1|//tubulin alpha-1 chain [Zea mays];gi|3163946|emb|CAA06619.1|//alpha-tubulin 1 [Eleusine indica];gi|147809549|emb|CAN62392.1|//hypothetical protein VITISV_016172 [Vitis vinifera]
Zm00001d019277.1	Zm00001d019277_T001.1	1359.7	1130.21	351.5	347.1	104.93	130.59	1228.67	1611.51	234.45	303.72	99.01	217.24	GO:0031410//cytoplasmic vesicle	NA	GO:0006950//response to stress	NA	gi|226506526|ref|NP_001148158.1|//uncharacterized protein LOC100281766 precursor [Zea mays]
Zm00001d045462.1	Zm00001d045462_T001.1,Zm00001d045462_T002.1,Zm00001d045462_T003.1,Zm00001d045462_T004.1,Zm00001d045462_T005.1,Zm00001d045462_T006.1,Zm00001d045462_T007.1,Zm00001d045462_T008.1,Zm00001d045462_T009.1,Zm00001d045462_T010.1,Zm00001d045462_T011.1,Zm00001d045462_T012.1,Zm00001d045462_T013.1,Zm00001d045462_T014.1,Zm00001d045462_T015.1,Zm00001d045462_T016.1,Zm00001d045462_T017.1,Zm00001d045462_T018.1,Zm0…	1305.57	1242.46	2286.85	2012.11	1082.82	1330.35	2978.6	5244.63	1777.3	1350	1533.46	1136.3	GO:0009536//plastid	GO:0046527//glucosyltransferase activity;GO:0016740//transferase activity	GO:0005977//glycogen metabolic process;GO:0008152//metabolic process;GO:0005982//starch metabolic process;GO:0006073//cellular glucan metabolic process	K13679//granule-bound starch synthase [EC:2.4.1.242]	gi|821161537|ref|NP_001105001.3|//granule-bound starch synthase 1, chloroplastic/amyloplastic precursor [Zea mays];gi|332015349|gb|AED99560.1|//GBSS1 [Zea mays subsp. mays];gi|332015369|gb|AED99570.1|//GBSS1 [Zea mays subsp. mays];gi|332015367|gb|AED99569.1|//GBSS1 [Zea mays subsp. mays];gi|670440961|ref|XP_008660749.1|//PREDICTED: uncharacterized protein LOC103639833 [Zea mays];gi|332015371|gb|A…
Zm00001d033937.1	Zm00001d033937_T001.1,Zm00001d033937_T002.1,Zm00001d033937_T003.1,Zm00001d033937_T004.1,Zm00001d033937_T005.1,Zm00001d033937_T006.1,Zm00001d033937_T007.1,Zm00001d033937_T008.1,Zm00001d033937_T009.1,Zm00001d033937_T010.1,Zm00001d033937_T011.1,Zm00001d033937_T012.1,Zm00001d033937_T013.1,Zm00001d033937_T014.1,Zm00001d033937_T015.1,Zm00001d033937_T016.1,Zm00001d033937_T017.1,Zm00001d033937_T018.1,Zm0…	1305.57	1242.46	2286.85	2012.11	1082.82	1330.35	2978.6	5244.63	1777.3	1350	1533.46	1136.3	GO:0009536//plastid	GO:0046527//glucosyltransferase activity;GO:0016740//transferase activity	GO:0005977//glycogen metabolic process;GO:0008152//metabolic process;GO:0005982//starch metabolic process;GO:0006073//cellular glucan metabolic process	K13679//granule-bound starch synthase [EC:2.4.1.242]	gi|332015349|gb|AED99560.1|//GBSS1 [Zea mays subsp. mays];gi|821161537|ref|NP_001105001.3|//granule-bound starch synthase 1, chloroplastic/amyloplastic precursor [Zea mays];gi|332015369|gb|AED99570.1|//GBSS1 [Zea mays subsp. mays];gi|332015367|gb|AED99569.1|//GBSS1 [Zea mays subsp. mays];gi|670440961|ref|XP_008660749.1|//PREDICTED: uncharacterized protein LOC103639833 [Zea mays];gi|332015371|gb|A…
Zm00001d002768.1	Zm00001d002768_T001.1	1281.76	1442.54	14122.5	17337.2	15109.5	14832.4	4151.21	3502.48	22311	18965.8	9295.52	9816.62	GO:0016020//membrane;GO:0005811//lipid particle	NA	NA	NA	gi|194696100|gb|ACF82134.1|//unknown [Zea mays]
Zm00001d041822.1	Zm00001d041822_T001.1	1187.74	1832.97	115.02	123.2	46.39	73.37	220.12	114.74	153.69	214.26	10.27	8.81	GO:0031410//cytoplasmic vesicle	NA	GO:0010876//lipid localization	NA	gi|226532020|ref|NP_001152629.1|//uncharacterized protein LOC100286270 precursor [Zea mays]
Zm00001d052759.1	Zm00001d052759_T001.1	1103.98	1484.75	433.97	466.23	210.79	237.06	165.72	195.2	328.15	325.91	35.67	21.53	GO:0031410//cytoplasmic vesicle	NA	GO:0010876//lipid localization	NA	gi|226491922|ref|NP_001146849.1|//uncharacterized protein LOC100280457 precursor [Zea mays]
Zm00001d046767.1	Zm00001d046767_T001.1,Zm00001d046767_T002.1,Zm00001d046767_T003.1,Zm00001d046767_T004.1,Zm00001d046767_T005.1,Zm00001d046767_T006.1	1086.35	1114.74	2121.92	2137.6	1958.05	2092.5	2950.17	2748.42	2777.09	2430.31	1486.8	1303.57	NA	GO:0046914//transition metal ion binding;GO:0003676//nucleic acid binding	NA	NA	gi|224029375|gb|ACN33763.1|//unknown [Zea mays]
Zm00001d025059.1	Zm00001d025059_T001.1	1085.37	1151.49	2126.85	1677.8	2826.34	1982.29	1801.91	1998.03	2735.65	2994.87	10529.3	17461.4	GO:0031410//cytoplasmic vesicle;GO:0005576//extracellular region	GO:0046914//transition metal ion binding	NA	K19476//vacuolar protein sorting-associated protein IST1;K11426//SET and MYND domain-containing protein	gi|242075090|ref|XP_002447481.1|//hypothetical protein SORBIDRAFT_06g001690 [Sorghum bicolor]
Zm00001d044129.1	Zm00001d044129_T001.1,Zm00001d044129_T002.1,Zm00001d044129_T003.1,Zm00001d044129_T004.1,Zm00001d044129_T006.1,Zm00001d044129_T007.1,Zm00001d044129_T008.1,Zm00001d044129_T009.1,Zm00001d044129_T010.1,Zm00001d044129_T011.1,Zm00001d044129_T012.1,Zm00001d044129_T013.1,Zm00001d044129_T014.1,Zm00001d044129_T016.1,Zm00001d044129_T017.1,Zm00001d044129_T018.1,Zm00001d044129_T019.1,Zm00001d044129_T020.1,Zm0…	1083.2	1149.1	130.78	111.28	32.23	46.57	553.3	729.66	137.04	139.05	220.5	270.47	GO:0009536//plastid	GO:0032559//adenyl ribonucleotide binding;GO:0070566//adenylyltransferase activity	GO:0005977//glycogen metabolic process;GO:0005982//starch metabolic process	K00975//glucose-1-phosphate adenylyltransferase [EC:2.7.7.27]	gi|222618908|gb|EEE55040.1|//hypothetical protein OsJ_02724 [Oryza sativa Japonica Group];gi|530278210|gb|AGT16229.1|//transcriptase [Saccharum hybrid cultivar R570];gi|414881312|tpg|DAA58443.1|//TPA: shrunken2 [Zea mays];gi|670385191|ref|XP_008673451.1|//PREDICTED: glucose-1-phosphate adenylyltransferase large subunit 1, chloroplastic/amyloplastic isoform X2 [Zea mays];gi|414881310|tpg|DAA58441.…
Zm00001d014957.1	Zm00001d014957_T001.1,Zm00001d014957_T002.1,Zm00001d014957_T003.1,Zm00001d014957_T004.1,Zm00001d014957_T005.1,Zm00001d014957_T006.1,Zm00001d014957_T007.1,Zm00001d014957_T008.1,Zm00001d014957_T009.1,Zm00001d014957_T010.1,Zm00001d014957_T011.1,Zm00001d014957_T012.1	1050.49	1014.68	3167.75	3126.22	2343.89	2865.45	2828.46	3935.11	2206.53	2444.39	1953.09	1558.94	GO:0044424//intracellular part	NA	NA	NA	gi|673921730|ref|NP_001288394.1|//translationally-controlled tumor protein homolog [Zea mays];gi|413935195|gb|AFW69746.1|//hypothetical protein ZEAMMB73_806023 [Zea mays]
Zm00001d038597.1	Zm00001d038597_T001.1	1019.51	1057.79	1091.9	1058.32	687.63	791.92	4007.17	4139.59	2399.71	2683.7	1758.93	1396.58	GO:0031410//cytoplasmic vesicle	GO:0004866//endopeptidase inhibitor activity	NA	NA	gi|162458823|ref|NP_001105060.1|//globulin 3 precursor [Zea mays]
Zm00001d048810.1	Zm00001d048810_T001.1	1012.83	964.9	457.66	441.6	257.66	337.92	0.84	0.3	78.98	62.27	1.27	0	NA	NA	NA	NA	gi|22220|emb|CAA39255.1|//22 kD zein [Zea mays]
Zm00001d021843.1	Zm00001d021843_T001.1	997.45	1063.44	722.04	767.08	766.95	1045.73	7801.09	10850.7	4304.45	4490.23	4586.91	2158.62	NA	NA	GO:0006950//response to stress	NA	gi|226493709|ref|NP_001152704.1|//low-molecular-weight cysteine-rich protein LCR70 precursor [Zea mays]
Zm00001d033931.1	Zm00001d033931_T001.1,Zm00001d033931_T002.1,Zm00001d033931_T003.1,Zm00001d033931_T004.1,Zm00001d033931_T005.1,Zm00001d033931_T006.1,Zm00001d033931_T007.1	933.1	926.71	1034.82	1043.36	920.83	1029.65	2404.6	2069.03	1289.28	1235.1	1271.17	1787.56	GO:0044424//intracellular part	GO:0016616//oxidoreductase activity, acting on the CH-OH group of donors, NAD or NADP as acceptor;GO:0046914//transition metal ion binding	GO:0008152//metabolic process	K18857//alcohol dehydrogenase class-P [EC:1.1.1.1]	gi|670361491|ref|XP_008648693.1|//PREDICTED: alcohol dehydrogenase 1 isoform X1 [Zea mays];gi|168407|gb|AAA33434.1|//alcohol dehydrogenase [Zea mays];gi|53771897|gb|AAU93529.1|//alcohol dehydrogenase 1 [Zea mays];gi|414872675|tpg|DAA51232.1|//TPA: alcohol dehydrogenase1 [Zea mays]
Zm00001d016661.1	Zm00001d016661_T001.1	914.36	916.93	1432.79	1467.17	1165.37	1219.18	1878.63	2161.74	1318.63	1388.86	1139.25	998.38	GO:0044424//intracellular part	GO:0016859//cis-trans isomerase activity;GO:0005488//binding	GO:0044267//cellular protein metabolic process	K01802//peptidylprolyl isomerase [EC:5.2.1.8]	gi|670408905|ref|XP_008645736.1|//PREDICTED: peptidyl-prolyl cis-trans isomerase [Zea mays]
Zm00001d016660.1	Zm00001d016660_T001.1	914.36	916.93	1432.79	1467.17	1165.37	1219.18	1878.63	2161.74	1318.63	1388.86	1139.25	998.38	GO:0044424//intracellular part	GO:0016859//cis-trans isomerase activity;GO:0005488//binding	GO:0044267//cellular protein metabolic process	K01802//peptidylprolyl isomerase [EC:5.2.1.8]	gi|670408905|ref|XP_008645736.1|//PREDICTED: peptidyl-prolyl cis-trans isomerase [Zea mays]
Zm00001d043382.1	Zm00001d043382_T001.1,Zm00001d043382_T002.1,Zm00001d043382_T003.1,Zm00001d043382_T004.1,Zm00001d043382_T005.1	866.31	933.17	726.74	752.89	588.11	715.02	2353.01	2976.81	940.56	979.05	885.87	837.05	NA	GO:0008483//transaminase activity;GO:0048037//cofactor binding	GO:0019752//carboxylic acid metabolic process	K14454//aspartate aminotransferase, cytoplasmic [EC:2.6.1.1]	gi|226496407|ref|NP_001141224.1|//uncharacterized protein LOC100273311 [Zea mays]
Zm00001d022421.1	Zm00001d022421_T001.1,Zm00001d022421_T002.1,Zm00001d022421_T003.1,Zm00001d022421_T004.1,Zm00001d022421_T005.1,Zm00001d022421_T006.1,Zm00001d022421_T007.1,Zm00001d022421_T008.1,Zm00001d022421_T009.1,Zm00001d022421_T010.1,Zm00001d022421_T011.1,Zm00001d022421_T012.1,Zm00001d022421_T013.1,Zm00001d022421_T014.1,Zm00001d022421_T015.1,Zm00001d022421_T016.1,Zm00001d022421_T017.1,Zm00001d022421_T018.1,Zm0…	847.24	883.77	964.89	1018.05	538.62	604.32	1272.25	1509.05	823.43	778.07	560.42	457.53	NA	NA	NA	NA	gi|992278646|gb|KXG36964.1|//hypothetical protein SORBI_002G420900 [Sorghum bicolor];gi|194702432|gb|ACF85300.1|//unknown [Zea mays];gi|226508634|ref|NP_001142934.1|//uncharacterized protein LOC100275372 [Zea mays];gi|194703432|gb|ACF85800.1|//unknown [Zea mays]
Zm00001d050032.1	Zm00001d050032_T001.1,Zm00001d050032_T002.1,Zm00001d050032_T003.1,Zm00001d050032_T004.1	846.03	1087.02	99.45	76.93	16.55	22.69	428.37	677.89	54.01	51.7	105.8	148.17	GO:0009536//plastid	GO:0032559//adenyl ribonucleotide binding;GO:0070566//adenylyltransferase activity	GO:0005977//glycogen metabolic process;GO:0005982//starch metabolic process	K00975//glucose-1-phosphate adenylyltransferase [EC:2.7.7.27]	gi|670394673|ref|XP_008677773.1|//PREDICTED: LOC541902 isoform X1 [Zea mays]
Zm00001d042453.1	Zm00001d042453_T001.1,Zm00001d042453_T002.1,Zm00001d042453_T003.1	841.06	779.59	810.39	826.33	550.93	668.14	3651.16	3641.85	926.05	1009.3	1131.24	952.1	GO:0044424//intracellular part	GO:0016832//aldehyde-lyase activity	GO:0006007//glucose catabolic process	K01623//fructose-bisphosphate aldolase, class I [EC:4.1.2.13]	gi|474035865|gb|EMS53099.1|//Fructose-bisphosphate aldolase, cytoplasmic isozyme [Triticum urartu];gi|194690156|gb|ACF79162.1|//unknown [Zea mays]
Zm00001d053838.1	Zm00001d053838_T001.1,Zm00001d053838_T002.1,Zm00001d053838_T003.1,Zm00001d053838_T004.1,Zm00001d053838_T005.1	805.58	748.74	863.38	958.32	1312.34	1330.67	1069.07	1059	1044.36	1056.03	1163.85	1007.19	NA	NA	NA	K08770//ubiquitin C	gi|937924235|dbj|BAS99152.1|//Os06g0681400, partial [Oryza sativa Japonica Group];gi|413926513|gb|AFW66445.1|//ubiquitin2 [Zea mays];gi|413935668|gb|AFW70219.1|//polyubiquitin-like protein [Zea mays];gi|226499354|ref|NP_001147027.1|//polyubiquitin containing 7 ubiquitin monomers [Zea mays]
Zm00001d019162.1	Zm00001d019162_T001.1,Zm00001d019162_T002.1,Zm00001d019162_T003.1,Zm00001d019162_T004.1,Zm00001d019162_T005.1,Zm00001d019162_T006.1,Zm00001d019162_T007.1,Zm00001d019162_T008.1	801.12	853.17	238.12	195.9	104.65	130.49	16.39	23.03	85.1	65.05	20.58	5.01	NA	NA	NA	NA	gi|414883981|tpg|DAA59995.1|//TPA: hypothetical protein ZEAMMB73_297787 [Zea mays];gi|195605870|gb|ACG24765.1|//hypothetical protein [Zea mays];gi|141603|sp|P04703.1|ZEA7_MAIZE//RecName: Full=Zein-alpha A20; AltName: Full=19 kDa zein A20; Flags: Precursor;gi|162459436|ref|NP_001105746.1|//zein-alpha 19C2 precursor [Zea mays];gi|985567312|ref|NP_001306631.1|//zein-alpha A20-like precursor [Zea may…
Zm00001d036125.1	Zm00001d036125_T001.1,Zm00001d036125_T002.1,Zm00001d036125_T003.1,Zm00001d036125_T004.1	796.16	825.95	872.55	765.3	258.09	339.84	2889.99	3318.32	1225.26	1089.82	934.91	823.65	NA	NA	NA	NA	gi|413942820|gb|AFW75469.1|//hypothetical protein ZEAMMB73_751741 [Zea mays];gi|226503976|ref|NP_001145575.1|//uncharacterized protein LOC100279040 [Zea mays]
Zm00001d010371.1	Zm00001d010371_T001.1	784.07	782.02	4157.15	3834.19	2559.61	3119.24	10.06	1.47	85.85	62.01	3	3.94	GO:0044424//intracellular part	GO:0030597//RNA glycosylase activity	GO:0006412//translation;GO:0006950//response to stress;GO:0051704//multi-organism process	K10523//speckle-type POZ protein	gi|985567222|ref|NP_001306663.1|//ribosome-inactivating protein [Zea mays]
Zm00001d042525.1	Zm00001d042525_T001.1,Zm00001d042525_T002.1,Zm00001d042525_T003.1,Zm00001d042525_T004.1,Zm00001d042525_T005.1,Zm00001d042525_T006.1,Zm00001d042525_T007.1,Zm00001d042525_T008.1,Zm00001d042525_T009.1,Zm00001d042525_T010.1	775.26	777.3	1173.27	1202.73	692.23	863.32	1012.96	1272.29	878.77	1016	747.59	695.24	GO:0030529//intracellular ribonucleoprotein complex;GO:0005622//intracellular	GO:0005198//structural molecule activity;GO:0019843//rRNA binding	GO:0010467//gene expression	K02932//large subunit ribosomal protein L5e	gi|195629822|gb|ACG36552.1|//60S ribosomal protein L5-1 [Zea mays];gi|670388437|ref|XP_008674702.1|//PREDICTED: 60S ribosomal protein L5-1 [Zea mays];gi|226510054|ref|NP_001151284.1|//60S ribosomal protein L5-1 [Zea mays]
Zm00001d053239.1	Zm00001d053239_T001.1	770.04	791.39	963.17	945.98	575.07	665.47	967.98	1141.78	657.11	662.29	569.8	515.61	GO:0030529//intracellular ribonucleoprotein complex	GO:0043169//cation binding;GO:0005198//structural molecule activity	GO:0010467//gene expression	K02978//small subunit ribosomal protein S27e	gi|992169803|gb|KXG30208.1|//hypothetical protein SORBI_004G145800 [Sorghum bicolor]
Zm00001d027500.1	Zm00001d027500_T001.1	757.31	765.89	621.77	510.25	271.74	330.74	133.14	318.61	398.49	331.63	127.68	112.12	GO:0031410//cytoplasmic vesicle	NA	GO:0006950//response to stress	NA	gi|226497814|ref|NP_001146981.1|//flower-specific gamma-thionin precursor [Zea mays]
Zm00001d009292.1	Zm00001d009292_T001.1	753.86	890.94	43.94	28.02	1.63	1.46	259.08	839.61	29.94	23.07	20.89	32.53	NA	NA	NA	NA	gi|323388561|gb|ADX60085.1|//PLATZ transcription factor, partial [Zea mays]
Zm00001d013159.1	Zm00001d013159_T001.1,Zm00001d013159_T002.1,Zm00001d013159_T003.1,Zm00001d013159_T004.1	735.43	676.26	1585.02	1614.62	1176.94	1263.17	1411.76	1481.37	1530.99	1738.99	1141.73	952.16	GO:0032991//macromolecular complex;GO:0016020//membrane;GO:0031981//nuclear lumen;GO:0030312//external encapsulating structure;GO:0015630//microtubule cytoskeleton;GO:0043234//protein complex;GO:0044444//cytoplasmic part	GO:0032561//guanyl ribonucleotide binding;GO:0017111//nucleoside-triphosphatase activity;GO:0005198//structural molecule activity	GO:0006970//response to osmotic stress;GO:0007010//cytoskeleton organization;GO:0007017//microtubule-based process;GO:0009629//response to gravity;GO:0009207//purine ribonucleoside triphosphate catabolic process;GO:0043623//cellular protein complex assembly	K07374//tubulin alpha	gi|162458676|ref|NP_001105440.1|//tubulin alpha-3 chain [Zea mays]
Zm00001d006760.1	Zm00001d006760_T001.1,Zm00001d006760_T002.1,Zm00001d006760_T003.1,Zm00001d006760_T004.1,Zm00001d006760_T005.1	734.68	718.7	598.31	635.53	668.84	713.69	762.37	669.01	312.64	109.46	930.36	999.56	NA	GO:0008135//translation factor activity, RNA binding;GO:0043021//ribonucleoprotein complex binding	GO:0018205//peptidyl-lysine modification;GO:0006449//regulation of translational termination;GO:0006448//regulation of translational elongation	K03263//translation initiation factor 5A	gi|162458009|ref|NP_001105606.1|//eukaryotic translation initiation factor 5A [Zea mays];gi|670421872|ref|XP_008651866.1|//PREDICTED: eukaryotic translation initiation factor 5A isoform X1 [Zea mays];gi|255631724|gb|ACU16229.1|//unknown [Glycine max]
Zm00001d015746.1	Zm00001d015746_T001.1,Zm00001d015746_T002.1,Zm00001d015746_T003.1,Zm00001d015746_T004.1,Zm00001d015746_T005.1,Zm00001d015746_T006.1,Zm00001d015746_T007.1	728.11	769.91	848.64	739.35	256.08	331.11	1708.9	2913.06	859.04	585.27	819.7	722.5	GO:0031224//intrinsic component of membrane;GO:0009528//plastid inner membrane	NA	GO:0006810//transport	K14684//solute carrier family 25 (mitochondrial phosphate transporter), member 23/24/25/41	gi|827836522|ref|NP_001105889.2|//adenine nucleotide transporter BT1, chloroplastic/amyloplastic/mitochondrial precursor [Zea mays];gi|231654|sp|P29518.1|BT1_MAIZE//RecName: Full=Adenine nucleotide transporter BT1, chloroplastic/amyloplastic/mitochondrial; AltName: Full=Protein brittle-1; Flags: Precursor
Zm00001d041550.1	Zm00001d041550_T001.1,Zm00001d041550_T002.1,Zm00001d041550_T003.1,Zm00001d041550_T004.1,Zm00001d041550_T005.1,Zm00001d041550_T006.1,Zm00001d041550_T007.1	718.83	699.78	1263.53	1334.89	1093.2	1107.71	1650.94	1852.41	1266.57	1454.42	1253.6	1145.98	NA	GO:0032559//adenyl ribonucleotide binding	NA	K03283//heat shock 70kDa protein 1/8	gi|985567380|ref|NP_001306686.1|//probable mediator of RNA polymerase II transcription subunit 37c [Zea mays];gi|728811652|gb|KHG00348.1|//Heat shock 70 kDa 4 -like protein [Gossypium arboreum]
Zm00001d033210.1	Zm00001d033210_T001.1,Zm00001d033210_T002.1,Zm00001d033210_T003.1,Zm00001d033210_T004.1,Zm00001d033210_T005.1	710.48	815.58	1348.85	1487.02	1661.87	1994.21	963.3	971.2	1613.26	1867.13	1194.42	1274.01	GO:0044424//intracellular part	GO:0043169//cation binding;GO:0005515//protein binding;GO:0032559//adenyl ribonucleotide binding	GO:0044267//cellular protein metabolic process;GO:0006950//response to stress	K09503//DnaJ homolog subfamily A member 2	gi|212275496|ref|NP_001130317.1|//chaperone DNA J2 [Zea mays];gi|226499952|ref|NP_001146715.1|//uncharacterized protein LOC100280317 [Zea mays]
Zm00001d036959.1	Zm00001d036959_T001.1,Zm00001d036959_T002.1,Zm00001d036959_T003.1,Zm00001d036959_T004.1,Zm00001d036959_T005.1,Zm00001d036959_T006.1,Zm00001d036959_T007.1	681.07	663.84	1043.32	1074.31	588.06	769.59	1120.74	1565.96	762.17	899.04	641.41	583.63	GO:0043234//protein complex	GO:0008135//translation factor activity, RNA binding	GO:0006412//translation	K03233//elongation factor 1-gamma	gi|195628630|gb|ACG36145.1|//elongation factor 1-gamma 3 [Zea mays];gi|874507440|ref|NP_001131533.2|//uncharacterized protein LOC100192872 [Zea mays]
Zm00001d016469.1	Zm00001d016469_T001.1,Zm00001d016469_T002.1	678.57	882.61	829	779.22	584.67	702.5	932.43	920.85	1364.52	1348.06	833.91	686.9	NA	NA	NA	K07232//cation transport protein ChaC	gi|194690914|gb|ACF79541.1|//unknown [Zea mays];gi|212723262|ref|NP_001131750.1|//uncharacterized protein LOC100193117 [Zea mays]
Zm00001d013367.1	Zm00001d013367_T001.1,Zm00001d013367_T002.1,Zm00001d013367_T003.1,Zm00001d013367_T004.1,Zm00001d013367_T005.1,Zm00001d013367_T006.1,Zm00001d013367_T007.1	666.15	635.38	964.01	969.65	445.81	548.31	1089.99	945.08	1003.2	1145.46	834.41	660.53	GO:0031981//nuclear lumen;GO:0032991//macromolecular complex;GO:0031090//organelle membrane;GO:0030312//external encapsulating structure;GO:0043234//protein complex;GO:0015630//microtubule cytoskeleton;GO:0009536//plastid	GO:0032561//guanyl ribonucleotide binding;GO:0017111//nucleoside-triphosphatase activity;GO:0005198//structural molecule activity	GO:0006970//response to osmotic stress;GO:0007010//cytoskeleton organization;GO:0007017//microtubule-based process;GO:0010038//response to metal ion;GO:0009629//response to gravity;GO:0009207//purine ribonucleoside triphosphate catabolic process;GO:0043623//cellular protein complex assembly	K07374//tubulin alpha	gi|134142097|gb|ABO61392.1|//alpha tubulin, partial [Paraphysomonas imperforata];gi|293331323|ref|NP_001167663.1|//tubulin alpha-3 chain [Zea mays];gi|992279472|gb|KXG37669.1|//hypothetical protein SORBI_001G107200 [Sorghum bicolor];gi|3163946|emb|CAA06619.1|//alpha-tubulin 1 [Eleusine indica]
Zm00001d021668.1	Zm00001d021668_T001.1,Zm00001d021668_T002.1,Zm00001d021668_T003.1,Zm00001d021668_T004.1,Zm00001d021668_T005.1,Zm00001d021668_T006.1,Zm00001d021668_T007.1,Zm00001d021668_T008.1,Zm00001d021668_T009.1	664.91	628.87	1367.18	1495.7	1879.57	2142.39	1309.35	843.99	1686.06	1737.48	1564.76	1740.24	NA	GO:0008135//translation factor activity, RNA binding	GO:0006412//translation	K03113//translation initiation factor 1	gi|222637173|gb|EEE67305.1|//hypothetical protein OsJ_24532 [Oryza sativa Japonica Group];gi|218199747|gb|EEC82174.1|//hypothetical protein OsI_26284 [Oryza sativa Indica Group]
Zm00001d019563.1	Zm00001d019563_T001.1,Zm00001d019563_T002.1,Zm00001d019563_T003.1,Zm00001d019563_T004.1,Zm00001d019563_T005.1,Zm00001d019563_T006.1,Zm00001d019563_T007.1,Zm00001d019563_T008.1,Zm00001d019563_T009.1,Zm00001d019563_T010.1,Zm00001d019563_T011.1,Zm00001d019563_T012.1,Zm00001d019563_T013.1,Zm00001d019563_T014.1,Zm00001d019563_T015.1,Zm00001d019563_T016.1,Zm00001d019563_T017.1,Zm00001d019563_T018.1	658.93	578.13	985.44	894.62	586.3	560.79	1071.87	1377.04	1212.73	1147.77	950.17	820.06	GO:0031224//intrinsic component of membrane;GO:0016020//membrane	NA	GO:0006810//transport	K09872//aquaporin PIP	gi|823138297|ref|XP_012469015.1|//PREDICTED: aquaporin PIP2-2-like [Gossypium raimondii];gi|162459293|ref|NP_001105024.1|//aquaporin PIP2-1 [Zea mays];gi|743780035|ref|XP_010920406.1|//PREDICTED: aquaporin PIP2-4 isoform X2 [Elaeis guineensis]
Zm00001d049099.1	Zm00001d049099_T001.1,Zm00001d049099_T002.1,Zm00001d049099_T003.1,Zm00001d049099_T004.1,Zm00001d049099_T005.1,Zm00001d049099_T006.1,Zm00001d049099_T007.1,Zm00001d049099_T008.1,Zm00001d049099_T009.1,Zm00001d049099_T010.1	658.04	635	981.11	1009.16	418.63	503.73	2935.75	4490.52	1315.55	1552.2	1181.84	954.79	GO:0031410//cytoplasmic vesicle;GO:0044432//endoplasmic reticulum part	GO:0015036//disulfide oxidoreductase activity;GO:0016862//intramolecular oxidoreductase activity, interconverting keto- and enol-groups	GO:0019725//cellular homeostasis;GO:0018904//ether metabolic process	K09580//protein disulfide-isomerase A1 [EC:5.3.4.1]	gi|162461063|ref|NP_001105754.1|//protein disulfide isomerase precursor [Zea mays]
Zm00001d012420.1	Zm00001d012420_T001.1,Zm00001d012420_T002.1,Zm00001d012420_T003.1,Zm00001d012420_T004.1,Zm00001d012420_T005.1,Zm00001d012420_T006.1	644.05	533.75	204.59	219.68	405.47	382.49	822.89	659.07	223.11	204.31	319.42	310.26	NA	GO:0032559//adenyl ribonucleotide binding	GO:0050896//response to stimulus	K03283//heat shock 70kDa protein 1/8	gi|728811652|gb|KHG00348.1|//Heat shock 70 kDa 4 -like protein [Gossypium arboreum];gi|970636264|gb|KUF80963.1|//Heat shock 70 kDa protein [Phytophthora nicotianae];gi|308081377|ref|NP_001183165.1|//heat shock protein 1 [Zea mays]
Zm00001d009431.1	Zm00001d009431_T001.1,Zm00001d009431_T002.1,Zm00001d009431_T003.1	634.34	642.79	437.45	409.79	273.85	403.13	2432.81	2552.38	1213.54	1319.59	956.03	689.71	GO:0044424//intracellular part	GO:0004659//prenyltransferase activity;GO:0043169//cation binding	GO:0006694//steroid biosynthetic process;GO:0008203//cholesterol metabolic process;GO:0006720//isoprenoid metabolic process	K00787//farnesyl diphosphate synthase [EC:2.5.1.1 2.5.1.10]	gi|33340604|gb|AAQ14872.1|AF330037_1//truncated farnesyl diphosphate synthase, partial [Zea mays];gi|162462162|ref|NP_001105039.1|//farnesyl pyrophosphate synthase [Zea mays];gi|223947205|gb|ACN27686.1|//unknown [Zea mays]
Zm00001d046449.1	Zm00001d046449_T001.1,Zm00001d046449_T002.1,Zm00001d046449_T003.1,Zm00001d046449_T004.1,Zm00001d046449_T005.1,Zm00001d046449_T006.1,Zm00001d046449_T007.1,Zm00001d046449_T008.1,Zm00001d046449_T009.1,Zm00001d046449_T010.1,Zm00001d046449_T011.1,Zm00001d046449_T012.1,Zm00001d046449_T013.1,Zm00001d046449_T014.1,Zm00001d046449_T015.1,Zm00001d046449_T016.1,Zm00001d046449_T017.1	605.97	598.93	850.23	959.19	617.93	735.45	1119.79	1633.12	885.91	1115.71	775.05	695.63	GO:0043231//intracellular membrane-bounded organelle;GO:0044424//intracellular part	GO:0008135//translation factor activity, RNA binding;GO:0005515//protein binding;GO:0032561//guanyl ribonucleotide binding;GO:0017111//nucleoside-triphosphatase activity	GO:0006412//translation;GO:0009207//purine ribonucleoside triphosphate catabolic process	K03231//elongation factor 1-alpha	gi|474388024|gb|EMS65134.1|//Elongation factor 1-alpha [Triticum urartu];gi|222624297|gb|EEE58429.1|//hypothetical protein OsJ_09630 [Oryza sativa Japonica Group];gi|145323788|ref|NP_001077483.1|//elongation factor 1-alpha 2 [Arabidopsis thaliana];gi|413944949|gb|AFW77598.1|//putative translation elongation factor Tu family protein [Zea mays];gi|162461842|ref|NP_001105587.1|//elongation factor 1-…
Zm00001d051001.1	Zm00001d051001_T001.1,Zm00001d051001_T002.1,Zm00001d051001_T003.1,Zm00001d051001_T004.1	605.42	559.29	423.55	412.82	124.55	157.93	2740.32	4802.07	492.2	486.15	904.74	920.93	NA	GO:0000166//nucleotide binding	GO:0006007//glucose catabolic process	K00134//glyceraldehyde 3-phosphate dehydrogenase [EC:1.2.1.12]	gi|944266107|gb|KQL30347.1|//hypothetical protein SETIT_017082mg [Setaria italica];gi|162462949|ref|NP_001105385.1|//glyceraldehyde-3-phosphate dehydrogenase 3, cytosolic [Zea mays]
Zm00001d012675.1	Zm00001d012675_T001.1,Zm00001d012675_T002.1,Zm00001d012675_T003.1	597.19	565.47	1284.1	1257.21	934.45	1023.61	993.47	927	874.52	941.34	895.64	864.1	NA	GO:0016765//transferase activity, transferring alkyl or aryl (other than methyl) groups	NA	K00799//glutathione S-transferase [EC:2.5.1.18]	gi|162460886|ref|NP_001105412.1|//glutathione S-transferase 1 [Zea mays];gi|554565|gb|AAA72758.1|//glutathione S-transferase [synthetic construct]
Zm00001d008403.1	Zm00001d008403_T001.1,Zm00001d008403_T002.1	596.98	585.52	549.38	501.99	286.93	323	1107.85	1282.67	746.86	661.23	693.9	588.61	NA	NA	NA	K12581//CCR4-NOT transcription complex subunit 7/8;K13126//polyadenylate-binding protein	gi|670429348|ref|XP_008655530.1|//PREDICTED: protein BEARSKIN1 isoform X2 [Zea mays];gi|670429346|ref|XP_008655529.1|//PREDICTED: protein BEARSKIN1 isoform X1 [Zea mays]
Zm00001d048807.1	Zm00001d048807_T001.1	589.71	507.94	315.64	271.78	145.83	196.79	0.16	0	42.3	41.73	0.59	0	NA	NA	NA	NA	gi|413920395|gb|AFW60327.1|//hypothetical protein ZEAMMB73_813040 [Zea mays]
Zm00001d047282.1	Zm00001d047282_T001.1	582.02	545.41	1293.69	1397.4	1205.22	1423.75	1135.27	1071.24	1986.09	1921.75	1130.89	979.48	NA	NA	NA	K18635//protein SPIRAL1 and related proteins;K20298//vacuolar protein sorting-associated protein 52	gi|414867257|tpg|DAA45814.1|//TPA: hypothetical protein ZEAMMB73_833799 [Zea mays]
Zm00001d045431.1	Zm00001d045431_T001.1,Zm00001d045431_T002.1,Zm00001d045431_T003.1,Zm00001d045431_T004.1,Zm00001d045431_T005.1	579.4	580.85	327.24	323.69	194.94	231.65	907.33	1432.46	361.74	427.96	504.52	536.05	GO:0044424//intracellular part;GO:0043234//protein complex	GO:0046872//metal ion binding;GO:0016836//hydro-lyase activity	GO:0006007//glucose catabolic process	K01689//enolase [EC:4.2.1.11]	gi|162458207|ref|NP_001105896.1|//enolase 1 [Zea mays];gi|413953317|gb|AFW85966.1|//enolase1 [Zea mays];gi|413953315|gb|AFW85964.1|//enolase1 [Zea mays]
Zm00001d035156.1	Zm00001d035156_T001.1,Zm00001d035156_T002.1,Zm00001d035156_T003.1,Zm00001d035156_T004.1,Zm00001d035156_T005.1,Zm00001d035156_T006.1,Zm00001d035156_T007.1,Zm00001d035156_T008.1,Zm00001d035156_T009.1	559.97	593.11	1345.43	1426.5	1409.72	1443.82	1296.5	1143	1568.32	1709.4	1611.86	1698.78	GO:0044424//intracellular part	GO:0000166//nucleotide binding	GO:0006007//glucose catabolic process	K00134//glyceraldehyde 3-phosphate dehydrogenase [EC:1.2.1.12]	gi|195622314|gb|ACG32987.1|//hypothetical protein [Zea mays];gi|162461501|ref|NP_001105700.1|//glyceraldehyde-3-phosphate dehydrogenase 2, cytosolic [Zea mays]
Zm00001d049576.1	Zm00001d049576_T001.1	553.99	528.3	10.81	16.82	3.13	6.67	28.58	39.91	10.6	13.93	1.82	0.23	NA	NA	NA	NA	gi|212721822|ref|NP_001131993.1|//basal layer antifungal protein 2 precursor [Zea mays]
Zm00001d048520.1	Zm00001d048520_T001.1,Zm00001d048520_T002.1,Zm00001d048520_T003.1,Zm00001d048520_T004.1,Zm00001d048520_T005.1,Zm00001d048520_T006.1,Zm00001d048520_T007.1,Zm00001d048520_T008.1,Zm00001d048520_T009.1,Zm00001d048520_T010.1,Zm00001d048520_T011.1,Zm00001d048520_T012.1,Zm00001d048520_T013.1,Zm00001d048520_T014.1,Zm00001d048520_T015.1,Zm00001d048520_T016.1,Zm00001d048520_T017.1	553.43	503.28	1556.7	1435.29	539.46	598.41	395.49	1954.33	529.97	345.27	166.18	146.41	GO:0043231//intracellular membrane-bounded organelle;GO:0031224//intrinsic component of membrane;GO:0016020//membrane;GO:0031090//organelle membrane;GO:0044464//cell part	NA	GO:0006810//transport;GO:0051234//establishment of localization	K09873//aquaporin TIP	gi|226533385|ref|NP_001146930.1|//uncharacterized protein LOC100280539 [Zea mays]
Zm00001d042025.1	Zm00001d042025_T001.1	538.1	504.84	909.86	874.7	641.64	695.08	1337.78	1797.99	749.38	869.47	915.58	742.73	NA	NA	NA	K12162//ubiquitin-fold modifier 1	gi|238012314|gb|ACR37192.1|//unknown [Zea mays]
Zm00001d037275.1	Zm00001d037275_T001.1,Zm00001d037275_T002.1	536.05	558.03	817.34	869.52	833.97	895.84	1111.96	945.13	818.34	841.1	818.75	859.52	GO:0031410//cytoplasmic vesicle	NA	NA	NA	gi|238006052|gb|ACR34061.1|//unknown [Zea mays];gi|226531984|ref|NP_001152717.1|//uncharacterized protein LOC100286358 [Zea mays]
Zm00001d031956.1	Zm00001d031956_T001.1,Zm00001d031956_T002.1,Zm00001d031956_T003.1,Zm00001d031956_T004.1,Zm00001d031956_T005.1,Zm00001d031956_T006.1	534.73	548.21	822.01	873.97	666.37	823.84	989.74	1227.43	753.04	860.65	732.35	688.97	GO:0030529//intracellular ribonucleoprotein complex	GO:0005198//structural molecule activity;GO:0003676//nucleic acid binding	GO:0010467//gene expression	K02865//large subunit ribosomal protein L10Ae	gi|195658043|gb|ACG48489.1|//60S ribosomal protein L10a-1 [Zea mays];gi|194698874|gb|ACF83521.1|//unknown [Zea mays]
Zm00001d011080.1	Zm00001d011080_T001.1	531.28	511.1	513.44	458.77	2757.39	1638.86	333.14	556.74	1427.98	843.05	994.38	877.88	NA	GO:0016787//hydrolase activity;GO:0004866//endopeptidase inhibitor activity	GO:0006950//response to stress	NA	gi|214015183|gb|ACJ62208.1|//maize proteinase inhibitor [Zea mays subsp. parviglumis]
Zm00001d028117.1	Zm00001d028117_T001.1,Zm00001d028117_T002.1,Zm00001d028117_T003.1,Zm00001d028117_T004.1	527.97	536.57	392.99	446.75	301.36	376.67	578.15	821.15	327.49	416.01	272.68	248.02	GO:0030529//intracellular ribonucleoprotein complex	GO:0005198//structural molecule activity	GO:0010467//gene expression	K02984//small subunit ribosomal protein S3Ae	gi|226503065|ref|NP_001149096.1|//40S ribosomal protein S3a [Zea mays]
Zm00001d017121.1	Zm00001d017121_T001.1,Zm00001d017121_T002.1	526.01	480.25	357.78	350.96	200.21	242.45	4033.48	5545.39	420.33	411.02	799.21	830.19	NA	GO:0000166//nucleotide binding	GO:0006007//glucose catabolic process	K00134//glyceraldehyde 3-phosphate dehydrogenase [EC:1.2.1.12]	gi|944266107|gb|KQL30347.1|//hypothetical protein SETIT_017082mg [Setaria italica]
Zm00001d016684.1	Zm00001d016684_T001.1,Zm00001d016684_T002.1,Zm00001d016684_T003.1,Zm00001d016684_T004.1,Zm00001d016684_T005.1,Zm00001d016684_T006.1,Zm00001d016684_T007.1,Zm00001d016684_T008.1,Zm00001d016684_T009.1,Zm00001d016684_T010.1,Zm00001d016684_T011.1,Zm00001d016684_T012.1,Zm00001d016684_T013.1,Zm00001d016684_T014.1,Zm00001d016684_T015.1,Zm00001d016684_T016.1,Zm00001d016684_T017.1,Zm00001d016684_T018.1,Zm0…	513.2	576.81	107.58	92.81	32.73	43.98	475.8	559.65	121.95	123.61	217.61	244.76	GO:0043231//intracellular membrane-bounded organelle;GO:0009536//plastid	GO:0016757//transferase activity, transferring glycosyl groups;GO:0016758//transferase activity, transferring hexosyl groups;GO:0043167//ion binding;GO:0016798//hydrolase activity, acting on glycosyl bonds	GO:0005982//starch metabolic process;GO:0044238//primary metabolic process	K00700//1,4-alpha-glucan branching enzyme [EC:2.4.1.18]	gi|514712923|ref|XP_004952629.1|//PREDICTED: 1,4-alpha-glucan-branching enzyme 2, chloroplastic/amyloplastic [Setaria italica];gi|3511236|gb|AAC33764.1|//starch branching enzyme IIb [Zea mays];gi|30013984|gb|AAP03835.1|//amylose extender starch-branching enzyme, partial [Zea mays subsp. mays];gi|242065274|ref|XP_002453926.1|//hypothetical protein SORBIDRAFT_04g021540 [Sorghum bicolor];gi|41393710…
Zm00001d053834.1	Zm00001d053834_T001.1,Zm00001d053834_T002.1,Zm00001d053834_T003.1,Zm00001d053834_T004.1,Zm00001d053834_T005.1	513.04	511.39	629.87	701.38	1038.75	1112.69	820.4	844.44	632.5	713.25	775.52	657.71	GO:0043231//intracellular membrane-bounded organelle	NA	GO:0032502//developmental process;GO:0010033//response to organic substance;GO:0043412//macromolecule modification	K08770//ubiquitin C	gi|593782905|ref|XP_007154493.1|//hypothetical protein PHAVU_003G123500g [Phaseolus vulgaris];gi|413926507|gb|AFW66439.1|//putative ubiquitin family protein [Zea mays];gi|944264385|gb|KQL28625.1|//hypothetical protein SETIT_017023mg [Setaria italica];gi|1000969448|ref|XP_015573771.1|//PREDICTED: polyubiquitin [Ricinus communis];gi|413935668|gb|AFW70219.1|//polyubiquitin-like protein [Zea mays]
Zm00001d003157.1	Zm00001d003157_T001.1,Zm00001d003157_T002.1,Zm00001d003157_T003.1	512.1	511.64	1079.61	1097.13	1365.68	1340.14	1124.11	1069.23	1263.77	1277.34	1770.9	1813.72	NA	GO:0016831//carboxy-lyase activity	GO:0006596//polyamine biosynthetic process	K01611//S-adenosylmethionine decarboxylase [EC:4.1.1.50]	gi|162457890|ref|NP_001105713.1|//S-adenosylmethionine decarboxylase proenzyme [Zea mays]
Zm00001d025081.1	Zm00001d025081_T001.1,Zm00001d025081_T002.1,Zm00001d025081_T003.1,Zm00001d025081_T004.1	508.11	537.2	301.47	283	144.1	189.62	801.96	1302.07	478.55	379.73	460.34	315.72	NA	NA	NA	K15692//E3 ubiquitin-protein ligase RNF13 [EC:2.3.2.27]	gi|992163947|gb|KXG25927.1|//hypothetical protein SORBI_006G032700 [Sorghum bicolor];gi|226530522|ref|NP_001152690.1|//senescence-associated protein DIN1 precursor [Zea mays]
Zm00001d010614.1	Zm00001d010614_T001.1,Zm00001d010614_T002.1,Zm00001d010614_T003.1,Zm00001d010614_T004.1,Zm00001d010614_T005.1,Zm00001d010614_T006.1,Zm00001d010614_T007.1,Zm00001d010614_T008.1,Zm00001d010614_T009.1,Zm00001d010614_T010.1	501.14	417.79	910.63	877.01	611.82	626.37	1183.04	1325.38	795.78	799.68	784.99	636.32	GO:0030529//intracellular ribonucleoprotein complex	GO:0005198//structural molecule activity	GO:0010467//gene expression	K02976//small subunit ribosomal protein S26e	gi|195644802|gb|ACG41869.1|//40S ribosomal protein S26 [Zea mays]
Zm00001d029543.1	Zm00001d029543_T001.1	499.18	456.68	601.89	603.35	432.88	468.79	811.67	859.08	523.8	489.59	587.52	597.77	GO:0030529//intracellular ribonucleoprotein complex	GO:0005198//structural molecule activity	GO:0010467//gene expression	K02966//small subunit ribosomal protein S19e	gi|212723854|ref|NP_001131599.1|//uncharacterized protein LOC100192949 [Zea mays]
Zm00001d037877.1	Zm00001d037877_T001.1,Zm00001d037877_T002.1,Zm00001d037877_T003.1,Zm00001d037877_T004.1,Zm00001d037877_T005.1,Zm00001d037877_T006.1,Zm00001d037877_T007.1,Zm00001d037877_T008.1,Zm00001d037877_T009.1,Zm00001d037877_T010.1,Zm00001d037877_T011.1,Zm00001d037877_T012.1,Zm00001d037877_T013.1,Zm00001d037877_T014.1,Zm00001d037877_T015.1	496.44	479.96	1515.25	1464.07	875.52	1084.98	1936.82	2021.26	1477.5	1552.7	1198.35	1063.76	GO:0043231//intracellular membrane-bounded organelle;GO:0044424//intracellular part	GO:0008135//translation factor activity, RNA binding;GO:0005515//protein binding;GO:0032561//guanyl ribonucleotide binding;GO:0017111//nucleoside-triphosphatase activity	GO:0006412//translation;GO:0009207//purine ribonucleoside triphosphate catabolic process	K03231//elongation factor 1-alpha	gi|474388024|gb|EMS65134.1|//Elongation factor 1-alpha [Triticum urartu];gi|673921811|ref|NP_001288465.1|//elongation factor 1-alpha-like [Zea mays];gi|162460570|ref|NP_001105617.1|//elongation factor alpha 3 [Zea mays];gi|823242991|ref|XP_012454157.1|//PREDICTED: elongation factor 1-alpha-like [Gossypium raimondii];gi|145323788|ref|NP_001077483.1|//elongation factor 1-alpha 2 [Arabidopsis thalia…
Zm00001d015376.1	Zm00001d015376_T001.1,Zm00001d015376_T002.1	495.86	454.32	513.75	549.72	377.9	445.33	1354.94	1576.46	557.94	590.33	611.66	598.4	GO:0044424//intracellular part	GO:0032559//adenyl ribonucleotide binding;GO:0016301//kinase activity	GO:0006007//glucose catabolic process;GO:0006796//phosphate-containing compound metabolic process	K00927//phosphoglycerate kinase [EC:2.7.2.3]	gi|226509797|ref|NP_001142404.1|//uncharacterized protein LOC100274579 [Zea mays];gi|413935730|gb|AFW70281.1|//phosphoglycerate kinase [Zea mays]
Zm00001d029968.1	Zm00001d029968_T001.1	493.39	455.75	1202.05	1197.93	655.78	819.65	874.86	1185.54	695.59	780.12	535.96	486.76	GO:0044424//intracellular part	GO:0043169//cation binding;GO:0032559//adenyl ribonucleotide binding;GO:0016776//phosphotransferase activity, phosphate group as acceptor	GO:0007602//phototransduction;GO:0009209//pyrimidine ribonucleoside triphosphate biosynthetic process;GO:0009206//purine ribonucleoside triphosphate biosynthetic process;GO:0009132//nucleoside diphosphate metabolic process;GO:0006796//phosphate-containing compound metabolic process	K00940//nucleoside-diphosphate kinase [EC:2.7.4.6]	gi|840086919|ref|NP_001296954.1|//nucleoside diphosphate kinase 1 [Zea mays]
Zm00001d042011.1	Zm00001d042011_T001.1,Zm00001d042011_T002.1,Zm00001d042011_T003.1,Zm00001d042011_T004.1,Zm00001d042011_T005.1,Zm00001d042011_T006.1,Zm00001d042011_T007.1,Zm00001d042011_T008.1,Zm00001d042011_T009.1,Zm00001d042011_T010.1,Zm00001d042011_T011.1	485.01	481.62	823.83	665.3	610.09	762.93	1100.63	1222.32	1321.05	756.3	1587.81	1213.15	NA	NA	NA	NA	gi|226501830|ref|NP_001152675.1|//plasma membrane associated protein [Zea mays]
Zm00001d000128.1	Zm00001d000128_T001.1,Zm00001d000128_T002.1,Zm00001d000128_T003.1	478.47	513.94	753.23	655.15	632.81	684.65	3580.1	3997.97	4085.96	2774.2	4064.95	2462.55	GO:0031410//cytoplasmic vesicle	NA	NA	K01206//alpha-L-fucosidase [EC:3.2.1.51]	gi|226495167|ref|NP_001149373.1|//desiccation-related protein PCC13-62 precursor [Zea mays];gi|238015446|gb|ACR38758.1|//unknown [Zea mays]
Zm00001d024778.1	Zm00001d024778_T001.1	475.81	530.7	270.3	260.04	603.85	527.74	206.84	109	289.37	267.59	589.09	601.95	GO:0031224//intrinsic component of membrane;GO:0031410//cytoplasmic vesicle	NA	NA	NA	gi|223945531|gb|ACN26849.1|//unknown [Zea mays]
Zm00001d028555.1	Zm00001d028555_T001.1	475.14	358.45	117.91	108.68	257.07	173.75	727.49	691.13	233.99	193.49	466.59	417.57	NA	NA	NA	K13993//HSP20 family protein	gi|195626536|gb|ACG35098.1|//17.4 kDa class I heat shock protein 3 [Zea mays]
Zm00001d023343.1	Zm00001d023343_T001.1,Zm00001d023343_T002.1	464.48	392.82	5132.94	5131.43	8549.85	7836.98	3163.38	1051.51	5248.33	5044.72	11328.5	16409.1	NA	GO:0005488//binding	GO:0010876//lipid localization;GO:0051234//establishment of localization	NA	gi|874507299|ref|NP_001297146.1|//non-specific lipid-transfer protein precursor [Zea mays]
Zm00001d018884.1	Zm00001d018884_T001.1,Zm00001d018884_T002.1,Zm00001d018884_T003.1,Zm00001d018884_T004.1,Zm00001d018884_T005.1,Zm00001d018884_T006.1,Zm00001d018884_T007.1,Zm00001d018884_T008.1,Zm00001d018884_T009.1,Zm00001d018884_T010.1,Zm00001d018884_T011.1,Zm00001d018884_T012.1,Zm00001d018884_T013.1,Zm00001d018884_T014.1,Zm00001d018884_T015.1,Zm00001d018884_T016.1,Zm00001d018884_T021.1,Zm00001d018884_T023.1,Zm0…	459.89	494.77	309.17	298.34	353.06	364.41	399.09	479.51	280.84	318.04	352.45	345.1	NA	GO:0016879//ligase activity, forming carbon-nitrogen bonds;GO:0032559//adenyl ribonucleotide binding;GO:0019787//ubiquitin-like protein transferase activity	GO:0070646//protein modification by small protein removal;GO:0006464//cellular protein modification process;GO:0032446//protein modification by small protein conjugation	K10573//ubiquitin-conjugating enzyme E2 A [EC:2.3.2.23]	gi|413932838|gb|AFW67389.1|//putative ubiquitin-conjugating enzyme family [Zea mays];gi|567902004|ref|XP_006443490.1|//hypothetical protein CICLE_v10022673mg [Citrus clementina];gi|238006516|gb|ACR34293.1|//unknown [Zea mays];gi|226506290|ref|NP_001146868.1|//ubiquitin-conjugating enzyme E2-17 kDa [Zea mays];gi|474307398|gb|EMS61795.1|//Ubiquitin-conjugating enzyme E2 2 [Triticum urartu];gi|96045…
Zm00001d022124.1	Zm00001d022124_T001.1	458.22	404.32	821.53	873.74	570.99	549.02	1153.05	1246.51	845.54	930.86	733.41	620.85	GO:0030529//intracellular ribonucleoprotein complex	GO:0005198//structural molecule activity	GO:0010467//gene expression	K02900//large subunit ribosomal protein L27Ae	gi|226530920|ref|NP_001152716.1|//uncharacterized protein LOC100286357 [Zea mays]
Zm00001d002690.1	Zm00001d002690_T001.1,Zm00001d002690_T002.1,Zm00001d002690_T003.1,Zm00001d002690_T004.1,Zm00001d002690_T005.1,Zm00001d002690_T006.1,Zm00001d002690_T007.1	449.92	437.34	317.57	285.34	712.11	645.09	453.18	253.29	375.33	383.94	1276.9	1187.91	GO:0031224//intrinsic component of membrane	NA	GO:0006810//transport	K09872//aquaporin PIP	gi|475553464|gb|EMT12020.1|//Aquaporin PIP1-5 [Aegilops tauschii];gi|473940292|gb|EMS50327.1|//Aquaporin PIP1-5 [Triticum urartu];gi|475532037|gb|EMT08164.1|//hypothetical protein F775_43855 [Aegilops tauschii];gi|822606542|ref|NP_001105466.2|//aquaporin PIP1-1 [Zea mays]
Zm00001d041760.1	Zm00001d041760_T001.1	448.05	445.24	1868.78	1962.24	1409.98	1545.61	2068.89	2337.69	1922.47	2067.75	1532.02	1302.6	GO:0030529//intracellular ribonucleoprotein complex	GO:0003723//RNA binding;GO:0005198//structural molecule activity	GO:0010467//gene expression	K02997//small subunit ribosomal protein S9e	gi|615276222|ref|NP_001278530.1|//40S ribosomal protein S9 [Zea mays]
Zm00001d037873.1	Zm00001d037873_T001.1,Zm00001d037873_T002.1,Zm00001d037873_T003.1,Zm00001d037873_T004.1,Zm00001d037873_T005.1,Zm00001d037873_T006.1,Zm00001d037873_T007.1,Zm00001d037873_T008.1,Zm00001d037873_T009.1,Zm00001d037873_T010.1,Zm00001d037873_T011.1,Zm00001d037873_T012.1,Zm00001d037873_T013.1	446.2	434.23	1400.32	1460.46	927.5	1076.87	1722.36	1945	1497.6	1529	1230.7	1063.28	GO:0043231//intracellular membrane-bounded organelle;GO:0044424//intracellular part	GO:0008135//translation factor activity, RNA binding;GO:0005515//protein binding;GO:0032561//guanyl ribonucleotide binding;GO:0017111//nucleoside-triphosphatase activity	GO:0006412//translation;GO:0009207//purine ribonucleoside triphosphate catabolic process	K03231//elongation factor 1-alpha	gi|474388024|gb|EMS65134.1|//Elongation factor 1-alpha [Triticum urartu];gi|413944944|gb|AFW77593.1|//putative translation elongation factor Tu family protein isoform 1 [Zea mays];gi|673921811|ref|NP_001288465.1|//elongation factor 1-alpha-like [Zea mays];gi|162460570|ref|NP_001105617.1|//elongation factor alpha 3 [Zea mays];gi|823242991|ref|XP_012454157.1|//PREDICTED: elongation factor 1-alpha-l…
Zm00001d049239.1	Zm00001d049239_T001.1,Zm00001d049239_T002.1,Zm00001d049239_T003.1,Zm00001d049239_T004.1	442.54	379.28	1208.21	1241.56	915.24	959.85	1051.51	952.79	1174.3	1357.13	1409.24	1222.08	GO:0044424//intracellular part	GO:0016802//trialkylsulfonium hydrolase activity	GO:0044237//cellular metabolic process	K01251//adenosylhomocysteinase [EC:3.3.1.1]	gi|530278697|gb|AGT16642.1|//Adenosylhomocysteinase [Saccharum hybrid cultivar R570];gi|224031309|gb|ACN34730.1|//unknown [Zea mays]
Zm00001d012044.1	Zm00001d012044_T001.1,Zm00001d012044_T002.1	440.39	464.98	547.27	561.45	535.45	600.4	723.19	612.09	559.37	583.6	549.87	537.48	GO:0043231//intracellular membrane-bounded organelle	GO:0016818//hydrolase activity, acting on acid anhydrides, in phosphorus-containing anhydrides;GO:0005488//binding	GO:0043392//negative regulation of DNA binding;GO:0032446//protein modification by small protein conjugation;GO:0009408//response to heat	K12160//small ubiquitin-related modifier	gi|219870186|gb|ACL50298.1|//SUMO1b protein [Zea mays]
Zm00001d029858.1	Zm00001d029858_T001.1	438.51	359.97	625.51	473.12	284.65	237.98	449.05	605.28	1250.87	1576.94	2567.31	2178.75	GO:0031410//cytoplasmic vesicle	NA	NA	K02883//large subunit ribosomal protein L18e;K11855//ubiquitin carboxyl-terminal hydrolase 36/42 [EC:3.4.19.12]	gi|226507302|ref|NP_001147365.1|//cortical cell-delineating protein precursor [Zea mays]
Zm00001d030373.1	Zm00001d030373_T001.1,Zm00001d030373_T002.1,Zm00001d030373_T003.1,Zm00001d030373_T004.1,Zm00001d030373_T005.1,Zm00001d030373_T006.1,Zm00001d030373_T007.1	438.22	458.35	408.15	416.33	349.93	412.97	670.59	783.98	411.35	509.06	449.41	449.85	GO:0044424//intracellular part;GO:0043234//protein complex	GO:0046872//metal ion binding;GO:0016836//hydro-lyase activity	GO:0006007//glucose catabolic process	K01689//enolase [EC:4.2.1.11]	gi|162460735|ref|NP_001105371.1|//enolase 2 [Zea mays];gi|223944349|gb|ACN26258.1|//unknown [Zea mays]
Zm00001d022513.1	Zm00001d022513_T001.1,Zm00001d022513_T002.1	436.39	389.92	1014.82	1010.73	805.64	930.74	923.6	1173.48	1104.3	1198.33	814.37	813.78	GO:0043234//protein complex	GO:0008135//translation factor activity, RNA binding	GO:0006412//translation	K03232//elongation factor 1-beta	gi|414887997|tpg|DAA64011.1|//TPA: elongation factor 1-beta [Zea mays];gi|414887998|tpg|DAA64012.1|//TPA: hypothetical protein ZEAMMB73_882552 [Zea mays]
Zm00001d037498.1	Zm00001d037498_T001.1,Zm00001d037498_T002.1	426.09	365.8	532.29	548.62	292.01	388.92	994.84	1407.26	399.75	305.13	393.55	323.35	NA	GO:0016829//lyase activity;GO:0048037//cofactor binding	NA	K16903//L-tryptophan---pyruvate aminotransferase [EC:2.6.1.99]	gi|226495307|ref|NP_001140641.1|//uncharacterized protein LOC100272716 [Zea mays]
Zm00001d036480.1	Zm00001d036480_T001.1,Zm00001d036480_T002.1,Zm00001d036480_T003.1	422.87	418.83	521.53	570.61	405.16	507.94	710.02	1057.36	534.11	653.72	384.25	331.35	NA	GO:0008135//translation factor activity, RNA binding;GO:0032559//adenyl ribonucleotide binding;GO:0042623//ATPase activity, coupled	GO:0006412//translation	K03257//translation initiation factor 4A	gi|992156803|gb|KXG20770.1|//hypothetical protein SORBI_010G251100 [Sorghum bicolor];gi|413943216|gb|AFW75865.1|//putative DEAD-box ATP-dependent RNA helicase family protein isoform 1 [Zea mays]
Zm00001d012684.1	Zm00001d012684_T001.1	419.69	344.57	619.82	627.4	274.4	305.6	763.76	954.72	433.81	442.25	216.15	203.94	NA	NA	NA	NA	gi|226510282|ref|NP_001144330.1|//uncharacterized protein LOC100277101 [Zea mays]
Zm00001d030725.1	Zm00001d030725_T001.1,Zm00001d030725_T002.1,Zm00001d030725_T003.1,Zm00001d030725_T004.1,Zm00001d030725_T005.1,Zm00001d030725_T006.1,Zm00001d030725_T007.1,Zm00001d030725_T008.1	417.68	415.71	811.67	925.42	956.84	1075.6	962.47	831.35	1047.47	1124.3	936.86	864.23	NA	GO:0032559//adenyl ribonucleotide binding;GO:0016628//oxidoreductase activity, acting on the CH-CH group of donors, NAD or NADP as acceptor	GO:0008152//metabolic process;GO:0050896//response to stimulus	K03283//heat shock 70kDa protein 1/8	gi|685380191|ref|XP_009122774.1|//PREDICTED: LOW QUALITY PROTEIN: heat shock 70 kDa protein 18 [Brassica rapa];gi|728811652|gb|KHG00348.1|//Heat shock 70 kDa 4 -like protein [Gossypium arboreum];gi|670364943|ref|XP_008660826.1|//PREDICTED: probable mediator of RNA polymerase II transcription subunit 37c [Zea mays]
Zm00001d053863.1	Zm00001d053863_T001.1,Zm00001d053863_T002.1,Zm00001d053863_T003.1	415.28	423.76	675.43	656.85	488.54	562.9	583.6	875.02	524.14	519.25	439.88	416.68	GO:0030529//intracellular ribonucleoprotein complex	GO:0005198//structural molecule activity	GO:0010467//gene expression	K02921//large subunit ribosomal protein L37Ae	gi|922325953|ref|XP_013442369.1|//60S ribosomal protein L37a-2 [Medicago truncatula];gi|115439177|ref|NP_001043868.1|//Os01g0679700 [Oryza sativa Japonica Group];gi|670376713|ref|XP_008669522.1|//PREDICTED: 60S ribosomal protein L37a isoform X1 [Zea mays]
Zm00001d029394.1	Zm00001d029394_T001.1,Zm00001d029394_T002.1,Zm00001d029394_T003.1,Zm00001d029394_T004.1	414.04	455.46	817.67	851.87	823.51	896.37	896.76	876.9	967.58	970.28	1062.64	853.16	GO:0043231//intracellular membrane-bounded organelle;GO:0000785//chromatin	GO:0003676//nucleic acid binding	GO:0034728//nucleosome organization	K11253//histone H3	gi|475466716|gb|EMT02210.1|//Histone H3.3 [Aegilops tauschii];gi|413953367|gb|AFW86016.1|//histone H3 [Zea mays];gi|414867092|tpg|DAA45649.1|//TPA: histone H3 [Zea mays]
Zm00001d037052.1	Zm00001d037052_T001.1,Zm00001d037052_T002.1,Zm00001d037052_T003.1,Zm00001d037052_T004.1,Zm00001d037052_T005.1	413.61	371.65	98.95	94.59	83.78	86.5	359	327.2	97.82	83.17	137.89	123.4	GO:0016020//membrane	GO:0016879//ligase activity, forming carbon-nitrogen bonds;GO:0032559//adenyl ribonucleotide binding;GO:0019787//ubiquitin-like protein transferase activity	GO:0070646//protein modification by small protein removal;GO:0006464//cellular protein modification process;GO:0032446//protein modification by small protein conjugation;GO:0019941//modification-dependent protein catabolic process	K06689//ubiquitin-conjugating enzyme E2 D [EC:2.3.2.23]	gi|670414091|ref|XP_008648262.1|//PREDICTED: putative protein phosphatase 2C family protein isoform X1 [Zea mays];gi|33321050|gb|AAQ06294.1|//hypothetical protein [Zea mays];gi|212721246|ref|NP_001131272.1|//putative ubiquitin-conjugating enzyme family [Zea mays]
Zm00001d052194.1	Zm00001d052194_T001.1	413.51	294.62	7.89	8.65	20.8	15.1	346.67	284.13	10.87	15.11	28.45	24.21	NA	NA	GO:0050896//response to stimulus	K13993//HSP20 family protein	gi|162458147|ref|NP_001105607.1|//low molecular weight heat shock protein precursor [Zea mays]
Zm00001d019191.1	Zm00001d019191_T001.1,Zm00001d019191_T002.1,Zm00001d019191_T003.1,Zm00001d019191_T004.1,Zm00001d019191_T005.1,Zm00001d019191_T006.1,Zm00001d019191_T007.1,Zm00001d019191_T008.1,Zm00001d019191_T009.1,Zm00001d019191_T010.1	407.32	423.5	761.35	824.9	734.61	899.59	1016.37	1177.41	817.02	999.97	734.67	594.95	GO:0044464//cell part	GO:0060229//lipase activator activity;GO:0032561//guanyl ribonucleotide binding	GO:0035556//intracellular signal transduction;GO:0015031//protein transport	K07937//ADP-ribosylation factor 1	gi|222636687|gb|EEE66819.1|//hypothetical protein OsJ_23579 [Oryza sativa Japonica Group];gi|674923457|emb|CDY09875.1|//BnaC09g42860D [Brassica napus]
Zm00001d028201.1	Zm00001d028201_T001.1,Zm00001d028201_T002.1,Zm00001d028201_T003.1,Zm00001d028201_T004.1,Zm00001d028201_T005.1,Zm00001d028201_T006.1	402.11	399.83	226.63	244.09	156.62	207.1	453.06	685.31	220.61	269.6	229.12	203.33	GO:0044464//cell part	GO:0008320//protein transmembrane transporter activity	GO:0006810//transport	K10956//protein transport protein SEC61 subunit alpha	gi|222624444|gb|EEE58576.1|//hypothetical protein OsJ_09896 [Oryza sativa Japonica Group];gi|226528621|ref|NP_001146689.1|//uncharacterized protein LOC100280289 [Zea mays];gi|473870062|gb|EMS47738.1|//Protein transport protein Sec61 subunit alpha [Triticum urartu]
Zm00001d007153.1	Zm00001d007153_T001.1,Zm00001d007153_T002.1	392.04	337.45	342.7	336.11	240.98	283.47	792.89	966.59	425.8	351.04	274.38	276.16	GO:0031224//intrinsic component of membrane	NA	NA	NA	gi|414591175|tpg|DAA41746.1|//TPA: hypothetical protein ZEAMMB73_013817 [Zea mays];gi|212721624|ref|NP_001132649.1|//uncharacterized protein LOC100194124 [Zea mays]
Zm00001d048424.1	Zm00001d048424_T001.1,Zm00001d048424_T002.1,Zm00001d048424_T003.1,Zm00001d048424_T005.1,Zm00001d048424_T006.1,Zm00001d048424_T007.1,Zm00001d048424_T008.1,Zm00001d048424_T009.1,Zm00001d048424_T010.1,Zm00001d048424_T011.1,Zm00001d048424_T012.1,Zm00001d048424_T013.1,Zm00001d048424_T014.1,Zm00001d048424_T015.1,Zm00001d048424_T016.1,Zm00001d048424_T017.1,Zm00001d048424_T018.1,Zm00001d048424_T019.1	388.55	434.08	281.39	322.42	321.84	384.7	465.89	400.98	343.9	449.33	236.48	296.19	NA	NA	NA	K20102//YTH domain-containing family protein	gi|293336053|ref|NP_001169286.1|//uncharacterized protein LOC100383150 [Zea mays];gi|194705556|gb|ACF86862.1|//unknown [Zea mays];gi|413957047|gb|AFW89696.1|//hypothetical protein ZEAMMB73_168477 [Zea mays]
Zm00001d037875.1	Zm00001d037875_T001.1,Zm00001d037875_T002.1,Zm00001d037875_T003.1,Zm00001d037875_T004.1,Zm00001d037875_T005.1,Zm00001d037875_T006.1,Zm00001d037875_T007.1,Zm00001d037875_T008.1,Zm00001d037875_T009.1,Zm00001d037875_T010.1,Zm00001d037875_T011.1,Zm00001d037875_T012.1,Zm00001d037875_T013.1,Zm00001d037875_T014.1,Zm00001d037875_T015.1	386.88	383.58	1049.54	1039.47	607.12	712.34	1327.27	1441.43	1098.99	1137.18	906.63	771.27	GO:0043231//intracellular membrane-bounded organelle;GO:0044424//intracellular part	GO:0008135//translation factor activity, RNA binding;GO:0005515//protein binding;GO:0032561//guanyl ribonucleotide binding;GO:0017111//nucleoside-triphosphatase activity	GO:0006412//translation;GO:0009207//purine ribonucleoside triphosphate catabolic process	K03231//elongation factor 1-alpha	gi|474388024|gb|EMS65134.1|//Elongation factor 1-alpha [Triticum urartu];gi|673921811|ref|NP_001288465.1|//elongation factor 1-alpha-like [Zea mays];gi|162460570|ref|NP_001105617.1|//elongation factor alpha 3 [Zea mays];gi|823242991|ref|XP_012454157.1|//PREDICTED: elongation factor 1-alpha-like [Gossypium raimondii];gi|145323788|ref|NP_001077483.1|//elongation factor 1-alpha 2 [Arabidopsis thalia…
Zm00001d013568.1	Zm00001d013568_T001.1	384.95	374.35	1483.79	1581.37	2264.02	2074.52	3349.34	4127.92	2843.97	2800.27	2027.65	2069.09	NA	GO:0003676//nucleic acid binding	NA	K13195//cold-inducible RNA-binding protein;K13098//RNA-binding protein FUS	gi|195647746|gb|ACG43341.1|//glycine-rich RNA-binding protein 2 [Zea mays]
Zm00001d006008.1	Zm00001d006008_T001.1,Zm00001d006008_T002.1,Zm00001d006008_T003.1,Zm00001d006008_T004.1,Zm00001d006008_T005.1	381.77	398.43	264.24	332.21	368.06	428.96	391.83	360.82	558.56	655.36	402.15	500.87	GO:0044424//intracellular part	GO:0005515//protein binding;GO:0032559//adenyl ribonucleotide binding	GO:0044267//cellular protein metabolic process;GO:0050896//response to stimulus	K04079//molecular chaperone HtpG	gi|670378712|ref|XP_008670278.1|//PREDICTED: heat shock protein 81-1-like [Zea mays]
Zm00001d025753.1	Zm00001d025753_T001.1	381.32	342.97	2361.05	2424.62	6531.79	5390.55	1134.73	1290.57	3270.45	2788.54	4305.29	4544.96	NA	GO:0004553//hydrolase activity, hydrolyzing O-glycosyl compounds;GO:0030247//polysaccharide binding	GO:0006026//aminoglycan catabolic process	K01183//chitinase [EC:3.2.1.14]	gi|223947367|gb|ACN27767.1|//unknown [Zea mays]
Zm00001d019034.1	Zm00001d019034_T001.1	381.1	367.45	860	820.64	654.64	723.85	981.44	712.4	406.92	607.01	916.82	798.27	NA	GO:0015036//disulfide oxidoreductase activity	GO:0019725//cellular homeostasis;GO:0018904//ether metabolic process	K03671//thioredoxin 1	gi|194694706|gb|ACF81437.1|//unknown [Zea mays]
Zm00001d022042.1	Zm00001d022042_T001.1,Zm00001d022042_T002.1,Zm00001d022042_T003.1,Zm00001d022042_T004.1,Zm00001d022042_T005.1,Zm00001d022042_T006.1,Zm00001d022042_T007.1,Zm00001d022042_T008.1,Zm00001d022042_T009.1,Zm00001d022042_T010.1	380.35	391.41	442.98	450.66	529.98	551.58	573.48	505.66	529.55	575.16	668.82	652.07	NA	GO:0008135//translation factor activity, RNA binding;GO:0043021//ribonucleoprotein complex binding	GO:0018205//peptidyl-lysine modification;GO:0006449//regulation of translational termination;GO:0006448//regulation of translational elongation	K03263//translation initiation factor 5A	gi|162458009|ref|NP_001105606.1|//eukaryotic translation initiation factor 5A [Zea mays];gi|670421872|ref|XP_008651866.1|//PREDICTED: eukaryotic translation initiation factor 5A isoform X1 [Zea mays];gi|255631724|gb|ACU16229.1|//unknown [Glycine max]
Zm00001d008841.1	Zm00001d008841_T001.1	379.38	210.96	12.78	12.8	18.53	19.07	1498.31	1311.31	60.86	35.11	75.19	60.97	GO:0044424//intracellular part	NA	GO:0050896//response to stimulus	K13993//HSP20 family protein	gi|162459174|ref|NP_001105954.1|//17.8 kDa class II heat shock protein [Zea mays]
Zm00001d027290.1	Zm00001d027290_T001.1	359.19	272.94	704.22	692.45	944.58	767.31	677.22	546.14	881.75	1119.72	811.93	1028.34	GO:0031410//cytoplasmic vesicle	NA	NA	K02883//large subunit ribosomal protein L18e;K11855//ubiquitin carboxyl-terminal hydrolase 36/42 [EC:3.4.19.12]	gi|414864255|tpg|DAA42812.1|//TPA: hypothetical protein ZEAMMB73_664289 [Zea mays]
Zm00001d038594.1	Zm00001d038594_T001.1,Zm00001d038594_T002.1,Zm00001d038594_T003.1,Zm00001d038594_T004.1,Zm00001d038594_T005.1	354.41	342.69	211.95	207.57	197.94	221.58	352.35	282.09	249.25	289.14	367.36	361.78	NA	GO:0008135//translation factor activity, RNA binding	GO:0006412//translation	K03113//translation initiation factor 1	gi|413945899|gb|AFW78548.1|//LOW QUALITY PROTEIN: protein translation factor SUI1 [Zea mays]
Zm00001d021526.1	Zm00001d021526_T001.1,Zm00001d021526_T002.1	353.97	376.99	957.73	885.14	708.72	769.03	1213.23	1486.81	865.59	853.86	880.41	758.34	GO:0044424//intracellular part	GO:0032559//adenyl ribonucleotide binding;GO:0016776//phosphotransferase activity, phosphate group as acceptor	GO:0009209//pyrimidine ribonucleoside triphosphate biosynthetic process;GO:0009206//purine ribonucleoside triphosphate biosynthetic process;GO:0009132//nucleoside diphosphate metabolic process;GO:0006796//phosphate-containing compound metabolic process	K00940//nucleoside-diphosphate kinase [EC:2.7.4.6]	gi|293332239|ref|NP_001167891.1|//nucleotide diphosphate kinase 1 [Zea mays]
Zm00001d002451.1	Zm00001d002451_T001.1	352.11	327.07	785.3	792.89	595.62	674.31	2031.62	1605.99	1300.36	1331.09	696.75	441.77	NA	NA	NA	NA	gi|195625442|gb|ACG34551.1|//seed specific protein Bn15D1B [Zea mays]
Zm00001d010534.1	Zm00001d010534_T001.1,Zm00001d010534_T002.1,Zm00001d010534_T003.1,Zm00001d010534_T004.1,Zm00001d010534_T005.1,Zm00001d010534_T006.1,Zm00001d010534_T007.1,Zm00001d010534_T008.1,Zm00001d010534_T009.1	351.2	369.36	410.73	417.49	430.03	490.03	419.88	477.48	342.28	403.15	381.06	358.47	NA	GO:0016879//ligase activity, forming carbon-nitrogen bonds;GO:0032559//adenyl ribonucleotide binding;GO:0019787//ubiquitin-like protein transferase activity	GO:0070646//protein modification by small protein removal;GO:0006464//cellular protein modification process	K10575//ubiquitin-conjugating enzyme E2 G1 [EC:2.3.2.23]	gi|670427605|ref|XP_008654523.1|//PREDICTED: uncharacterized protein LOC100272466 isoform X1 [Zea mays];gi|226498824|ref|NP_001140410.1|//uncharacterized protein LOC100272466 [Zea mays];gi|413949583|gb|AFW82232.1|//putative ubiquitin-conjugating enzyme family [Zea mays]
Zm00001d031825.1	Zm00001d031825_T001.1,Zm00001d031825_T002.1,Zm00001d031825_T003.1,Zm00001d031825_T004.1	350.81	336.31	211.46	223.32	236.5	241.48	467.96	412.55	206.31	241.47	321.6	292.32	GO:0005753//mitochondrial proton-transporting ATP synthase complex	GO:0015077//monovalent inorganic cation transmembrane transporter activity	GO:0006754//ATP biosynthetic process	K02138//F-type H+-transporting ATPase subunit d	gi|226507194|ref|NP_001150316.1|//ATP synthase D chain, mitochondrial [Zea mays]
Zm00001d038374.1	Zm00001d038374_T001.1,Zm00001d038374_T002.1,Zm00001d038374_T003.1,Zm00001d038374_T004.1,Zm00001d038374_T005.1,Zm00001d038374_T006.1,Zm00001d038374_T007.1,Zm00001d038374_T008.1	345.65	353.49	164.12	175.35	119.12	127	352.35	274.01	200.57	228.72	248.35	283.02	GO:0030529//intracellular ribonucleoprotein complex	GO:0005198//structural molecule activity	GO:0010467//gene expression	K02920//large subunit ribosomal protein L36e	gi|662236806|ref|NP_001284558.1|//60S ribosomal protein L36-like [Zea mays]
Zm00001d047757.1	Zm00001d047757_T001.1,Zm00001d047757_T002.1,Zm00001d047757_T003.1,Zm00001d047757_T004.1,Zm00001d047757_T005.1,Zm00001d047757_T006.1,Zm00001d047757_T007.1,Zm00001d047757_T008.1,Zm00001d047757_T009.1,Zm00001d047757_T010.1,Zm00001d047757_T011.1,Zm00001d047757_T012.1,Zm00001d047757_T013.1,Zm00001d047757_T014.1	345.41	309.51	355.67	379.45	433.2	499.55	296.44	353.7	308.49	303	401.59	352.73	NA	GO:0016209//antioxidant activity;GO:0005506//iron ion binding	GO:0008152//metabolic process;GO:0006950//response to stress	K00434//L-ascorbate peroxidase [EC:1.11.1.11]	gi|413956091|gb|AFW88740.1|//hypothetical protein ZEAMMB73_022439 [Zea mays];gi|238009810|gb|ACR35940.1|//unknown [Zea mays]
Zm00001d021421.1	Zm00001d021421_T001.1,Zm00001d021421_T002.1,Zm00001d021421_T003.1,Zm00001d021421_T004.1,Zm00001d021421_T005.1,Zm00001d021421_T006.1,Zm00001d021421_T007.1,Zm00001d021421_T008.1,Zm00001d021421_T009.1,Zm00001d021421_T010.1,Zm00001d021421_T011.1,Zm00001d021421_T012.1,Zm00001d021421_T013.1,Zm00001d021421_T014.1,Zm00001d021421_T015.1,Zm00001d021421_T016.1,Zm00001d021421_T017.1,Zm00001d021421_T018.1,Zm0…	339.78	373.14	269.56	277.03	188.42	236.05	479.46	595.19	287.24	349.75	334.52	335.64	GO:0044424//intracellular part	GO:0051748//UTP-monosaccharide-1-phosphate uridylyltransferase activity;GO:0016772//transferase activity, transferring phosphorus-containing groups	NA	K00963//UTP--glucose-1-phosphate uridylyltransferase [EC:2.7.7.9]	gi|212275438|ref|NP_001130742.1|//uncharacterized protein LOC100191846 [Zea mays];gi|414886599|tpg|DAA62613.1|//TPA: UDP-glucose pyrophosphorylase1 [Zea mays];gi|414886600|tpg|DAA62614.1|//TPA: UDP-glucose pyrophosphorylase1 [Zea mays]
Zm00001d049230.1	Zm00001d049230_T001.1,Zm00001d049230_T002.1	338.66	336.22	710.29	705.43	722.53	771.43	715.97	724.2	679.04	699.54	785.3	717.48	NA	NA	NA	K03094//S-phase kinase-associated protein 1	gi|1001624510|ref|NP_001307482.1|//uncharacterized protein LOC100280388 [Zea mays]
Zm00001d048307.1	Zm00001d048307_T001.1	332.55	261.62	130.36	122.8	81.87	67.43	2109.14	2182.38	463.24	431.98	342.5	195.84	NA	NA	NA	NA	gi|195624792|gb|ACG34226.1|//hypothetical protein [Zea mays]
Zm00001d010618.1	Zm00001d010618_T001.1,Zm00001d010618_T002.1,Zm00001d010618_T003.1,Zm00001d010618_T004.1	330.84	337.84	631.02	633.14	539.7	640.28	844.65	872.79	763.53	868.48	546.32	455.95	NA	GO:0016879//ligase activity, forming carbon-nitrogen bonds;GO:0032559//adenyl ribonucleotide binding	GO:0006464//cellular protein modification process	K06689//ubiquitin-conjugating enzyme E2 D [EC:2.3.2.23]	gi|835952046|ref|XP_012700297.1|//PREDICTED: ubiquitin-conjugating enzyme E2 11 isoform X1 [Setaria italica]
Zm00001d031429.1	Zm00001d031429_T001.1,Zm00001d031429_T002.1,Zm00001d031429_T003.1,Zm00001d031429_T004.1,Zm00001d031429_T005.1,Zm00001d031429_T006.1,Zm00001d031429_T007.1,Zm00001d031429_T008.1	325.32	325.03	408.89	423.33	358.25	329.56	374.02	431.32	379.58	409.56	284.41	280.87	GO:0043231//intracellular membrane-bounded organelle;GO:0030529//intracellular ribonucleoprotein complex	GO:0016773//phosphotransferase activity, alcohol group as acceptor;GO:0005198//structural molecule activity	GO:0010467//gene expression;GO:0006796//phosphate-containing compound metabolic process;GO:0019321//pentose metabolic process	K17275//plastin-1;K02910//large subunit ribosomal protein L31e	gi|615276281|ref|NP_001278492.1|//60S ribosomal protein L31 [Zea mays];gi|226528451|ref|NP_001140940.1|//uncharacterized protein LOC100273018 [Zea mays];gi|414869388|tpg|DAA47945.1|//TPA: hypothetical protein ZEAMMB73_433091 [Zea mays];gi|414869385|tpg|DAA47942.1|//TPA: hypothetical protein ZEAMMB73_504304 [Zea mays];gi|670358837|ref|XP_008667287.1|//PREDICTED: uncharacterized protein LOC10027301…
Zm00001d031332.1	Zm00001d031332_T001.1,Zm00001d031332_T002.1,Zm00001d031332_T003.1,Zm00001d031332_T004.1,Zm00001d031332_T005.1,Zm00001d031332_T006.1,Zm00001d031332_T007.1	324.56	299.7	72.34	82.49	154.12	127.69	737.66	805.4	90.52	110.94	215.09	171	GO:0044424//intracellular part	GO:0005515//protein binding;GO:0032559//adenyl ribonucleotide binding;GO:0005488//binding	GO:0044267//cellular protein metabolic process;GO:0050896//response to stimulus	K04079//molecular chaperone HtpG	gi|763814711|gb|KJB81563.1|//hypothetical protein B456_013G150300 [Gossypium raimondii];gi|293336485|ref|NP_001170475.1|//uncharacterized protein LOC100384473 [Zea mays];gi|242080071|ref|XP_002444804.1|//hypothetical protein SORBIDRAFT_07g028270 [Sorghum bicolor];gi|475608639|gb|EMT27103.1|//Heat shock protein 83 [Aegilops tauschii]
Zm00001d033128.1	Zm00001d033128_T001.1,Zm00001d033128_T002.1	319.27	338.56	728.76	758.08	547.28	634.3	807.88	909.08	681.68	741.49	617.83	559.51	GO:0030529//intracellular ribonucleoprotein complex	GO:0005198//structural molecule activity	GO:0010467//gene expression	K02866//large subunit ribosomal protein L10e	gi|258598734|gb|ACV83439.1|//QM-like protein [Zea mays];gi|238013306|gb|ACR37688.1|//unknown [Zea mays]
Zm00001d027731.1	Zm00001d027731_T001.1,Zm00001d027731_T002.1,Zm00001d027731_T003.1,Zm00001d027731_T004.1,Zm00001d027731_T005.1,Zm00001d027731_T006.1,Zm00001d027731_T007.1,Zm00001d027731_T008.1,Zm00001d027731_T009.1,Zm00001d027731_T010.1,Zm00001d027731_T011.1,Zm00001d027731_T012.1,Zm00001d027731_T014.1,Zm00001d027731_T015.1,Zm00001d027731_T016.1	318.54	328.72	127.53	132.99	73.82	89.14	126.72	122.19	82.01	98.98	68.96	72.45	NA	NA	NA	K20102//YTH domain-containing family protein	gi|670361040|ref|XP_008645285.1|//PREDICTED: uncharacterized protein LOC100383598 isoform X1 [Zea mays];gi|293335255|ref|NP_001169717.1|//uncharacterized protein LOC100383598 [Zea mays];gi|670361042|ref|XP_008645292.1|//PREDICTED: uncharacterized protein LOC100383598 isoform X2 [Zea mays]
Zm00001d012042.1	Zm00001d012042_T001.1,Zm00001d012042_T002.1	316.94	330.47	435.61	442.09	400.45	434.69	563.37	565.97	487.1	517.85	536.65	501.78	GO:0043231//intracellular membrane-bounded organelle	GO:0016818//hydrolase activity, acting on acid anhydrides, in phosphorus-containing anhydrides;GO:0005488//binding	GO:0043392//negative regulation of DNA binding;GO:0032446//protein modification by small protein conjugation;GO:0009408//response to heat	K12160//small ubiquitin-related modifier	gi|226505642|ref|NP_001148325.1|//ubiquitin-like protein SMT3 [Zea mays]
Zm00001d035710.1	Zm00001d035710_T001.1	315.85	267.47	761.97	793.94	969.99	1162.63	727.04	453.58	935.59	909.96	807.24	953.6	NA	GO:0008135//translation factor activity, RNA binding	GO:0006412//translation	K03113//translation initiation factor 1	gi|670419027|ref|XP_008650268.1|//PREDICTED: protein translation factor SUI1 homolog [Zea mays]
Zm00001d039566.1	Zm00001d039566_T001.1	315.84	192.28	24.41	24.11	28.98	34.04	647.7	492.99	70.61	47.23	38.87	38.83	GO:0044424//intracellular part	NA	GO:0050896//response to stimulus	K13993//HSP20 family protein	gi|806904706|ref|NP_001105705.2|//17.5 kDa class II heat shock protein [Zea mays]
Zm00001d044035.1	Zm00001d044035_T001.1	315.06	335.6	462.7	477.78	453.04	529.48	656.52	755.26	485.47	550.5	438.65	413.79	GO:0043231//intracellular membrane-bounded organelle	GO:0016616//oxidoreductase activity, acting on the CH-OH group of donors, NAD or NADP as acceptor;GO:0043169//cation binding;GO:0048037//cofactor binding	GO:0008652//cellular amino acid biosynthetic process	K00053//ketol-acid reductoisomerase [EC:1.1.1.86]	gi|212722020|ref|NP_001132259.1|//ketol-acid reductoisomerase [Zea mays]
Zm00001d018981.1	Zm00001d018981_T001.1,Zm00001d018981_T002.1,Zm00001d018981_T003.1,Zm00001d018981_T004.1,Zm00001d018981_T005.1,Zm00001d018981_T006.1	311.68	343.18	862.67	878.9	814.1	741.34	496.7	390.42	976.72	966.09	935.1	905.68	GO:0043231//intracellular membrane-bounded organelle;GO:0000785//chromatin	GO:0003676//nucleic acid binding	GO:0034728//nucleosome organization	K11275//histone H1/5	gi|670421817|ref|XP_008651835.1|//PREDICTED: histone H1-like protein isoform X1 [Zea mays];gi|195618180|gb|ACG30920.1|//hypothetical protein [Zea mays]
Zm00001d039091.1	Zm00001d039091_T001.1,Zm00001d039091_T002.1,Zm00001d039091_T003.1	309.27	283.92	207.83	217.83	137.38	164.92	349.67	316.89	172.45	202.14	215.53	182.6	NA	GO:0032561//guanyl ribonucleotide binding;GO:0017111//nucleoside-triphosphatase activity	GO:0051169//nuclear transport;GO:0023052//signaling;GO:0015031//protein transport;GO:0009207//purine ribonucleoside triphosphate catabolic process	K07936//GTP-binding nuclear protein Ran	gi|212722150|ref|NP_001131881.1|//GTP-binding nuclear protein Ran-A1 [Zea mays]
Zm00001d012103.1	Zm00001d012103_T001.1	308.28	309.89	616.45	611.93	477.1	550.18	505.32	496.58	536.34	523.15	501.54	523.84	GO:0044424//intracellular part	GO:0016832//aldehyde-lyase activity	GO:0006007//glucose catabolic process	K01623//fructose-bisphosphate aldolase, class I [EC:4.1.2.13]	gi|890782319|ref|NP_001140837.2|//fructose-bisphosphate aldolase cytoplasmic isozyme [Zea mays]
Zm00001d042347.1	Zm00001d042347_T001.1,Zm00001d042347_T002.1,Zm00001d042347_T003.1,Zm00001d042347_T004.1,Zm00001d042347_T005.1,Zm00001d042347_T006.1,Zm00001d042347_T007.1,Zm00001d042347_T008.1,Zm00001d042347_T009.1,Zm00001d042347_T010.1,Zm00001d042347_T011.1,Zm00001d042347_T012.1,Zm00001d042347_T013.1,Zm00001d042347_T014.1,Zm00001d042347_T015.1,Zm00001d042347_T016.1,Zm00001d042347_T017.1,Zm00001d042347_T018.1	308.15	317.41	375.37	364.25	584.81	564.03	336.76	348.96	348.52	358.66	553.83	614.24	NA	GO:0008135//translation factor activity, RNA binding	GO:0006412//translation	NA	gi|238007828|gb|ACR34949.1|//unknown [Zea mays];gi|670437335|ref|XP_008659283.1|//PREDICTED: transcription elongation factor 1 homolog [Zea mays];gi|223944297|gb|ACN26232.1|//unknown [Zea mays]
Zm00001d048159.1	Zm00001d048159_T001.1,Zm00001d048159_T002.1	307	281.34	278.66	294.79	192.63	234.2	261.57	309.9	158.19	207.12	137.32	160.87	GO:0030529//intracellular ribonucleoprotein complex	GO:0005198//structural molecule activity	GO:0010467//gene expression	K02984//small subunit ribosomal protein S3Ae	gi|226499480|ref|NP_001141038.1|//uncharacterized protein LOC100273118 [Zea mays]
Zm00001d049641.1	Zm00001d049641_T001.1,Zm00001d049641_T002.1,Zm00001d049641_T003.1,Zm00001d049641_T004.1,Zm00001d049641_T005.1,Zm00001d049641_T006.1,Zm00001d049641_T007.1	305.38	340.81	1040.48	1090.36	782.39	866.68	706.52	770.68	1146.73	1253.28	976.13	945.88	GO:0044424//intracellular part	GO:0000166//nucleotide binding	GO:0006007//glucose catabolic process	K00134//glyceraldehyde 3-phosphate dehydrogenase [EC:1.2.1.12]	gi|413921393|gb|AFW61325.1|//glyceraldehyde-3-phosphate dehydrogenase1 isoform 1 [Zea mays];gi|120670|sp|P08735.2|G3PC1_MAIZE//RecName: Full=Glyceraldehyde-3-phosphate dehydrogenase 1, cytosolic;gi|670394702|ref|XP_008677789.1|//PREDICTED: glyceraldehyde-3-phosphate dehydrogenase 1, cytosolic isoform X1 [Zea mays];gi|238015186|gb|ACR38628.1|//unknown [Zea mays]
Zm00001d014519.1	Zm00001d014519_T001.1	304.43	323.21	561.81	524.92	638.88	590.05	644.98	725.67	546.11	530.98	661.63	600.2	NA	NA	NA	NA	gi|413934615|gb|AFW69166.1|//hypothetical protein ZEAMMB73_278211, partial [Zea mays]
Zm00001d053633.1	Zm00001d053633_T001.1,Zm00001d053633_T002.1,Zm00001d053633_T003.1	300.8	300	300.04	292.99	185.09	208.05	401.93	498.06	230.5	271.78	245.78	215.83	GO:0030529//intracellular ribonucleoprotein complex;GO:0009536//plastid	GO:0003723//RNA binding;GO:0005198//structural molecule activity	GO:0010467//gene expression	K02995//small subunit ribosomal protein S8e	gi|670399978|ref|XP_008679872.1|//PREDICTED: 40S ribosomal protein S8-like [Zea mays]
Zm00001d018971.1	Zm00001d018971_T001.1,Zm00001d018971_T002.1,Zm00001d018971_T003.1	300.2	270.95	175.03	171.76	118.43	158.99	367.06	389.64	143.43	130.39	190.71	132.84	GO:0043231//intracellular membrane-bounded organelle	GO:0003677//DNA binding;GO:0005515//protein binding;GO:0001071//nucleic acid binding transcription factor activity	GO:0006351//transcription, DNA-templated	K09060//plant G-box-binding factor	gi|670421859|ref|XP_008651859.1|//PREDICTED: regulatory protein opaque-2 isoform X1 [Zea mays];gi|22384|emb|CAA34614.1|//unnamed protein product [Zea mays]
Zm00001d048157.1	Zm00001d048157_T001.1	297.78	252.81	350.11	367.87	224.19	277.17	233.91	305.99	162.93	186.99	143.36	141.53	GO:0030529//intracellular ribonucleoprotein complex	GO:0005198//structural molecule activity	GO:0010467//gene expression	K02984//small subunit ribosomal protein S3Ae	gi|413956686|gb|AFW89335.1|//40S ribosomal protein S3a [Zea mays]
Zm00001d030557.1	Zm00001d030557_T001.1	297.62	300.93	297.94	333.06	131.53	185.22	995.94	1355.42	426.96	495.98	489.08	445.93	NA	GO:0047635//alanine-oxo-acid transaminase activity;GO:0016846//carbon-sulfur lyase activity;GO:0048037//cofactor binding	GO:0008652//cellular amino acid biosynthetic process	K00814//alanine transaminase [EC:2.6.1.2]	gi|670358232|ref|XP_008654837.1|//PREDICTED: uncharacterized protein LOC100193705 isoform X1 [Zea mays]
Zm00001d003401.1	Zm00001d003401_T001.1,Zm00001d003401_T002.1,Zm00001d003401_T003.1,Zm00001d003401_T004.1,Zm00001d003401_T005.1,Zm00001d003401_T006.1,Zm00001d003401_T007.1,Zm00001d003401_T009.1,Zm00001d003401_T010.1,Zm00001d003401_T011.1	295.53	282.09	588.77	583.48	472.35	489.19	520.32	664.35	536.82	580.1	387.48	297.99	GO:0043231//intracellular membrane-bounded organelle	GO:0016817//hydrolase activity, acting on acid anhydrides;GO:0005515//protein binding	NA	K06630//14-3-3 protein epsilon	gi|414586863|tpg|DAA37434.1|//TPA: LOW QUALITY PROTEIN: general regulatory factor1 [Zea mays]
Zm00001d016567.1	Zm00001d016567_T001.1	295.1	273.61	896.8	846.06	1199.29	1327.26	585.73	688.8	1410.1	1086.59	1326.97	1102.18	GO:0031410//cytoplasmic vesicle	NA	NA	NA	gi|195658469|gb|ACG48702.1|//hypothetical protein [Zea mays]
Zm00001d003081.1	Zm00001d003081_T001.1,Zm00001d003081_T002.1,Zm00001d003081_T003.1,Zm00001d003081_T004.1	294.29	328.67	422.29	420.8	303.37	341.69	371.51	382.75	415.06	413.22	434.28	519.66	NA	GO:0015036//disulfide oxidoreductase activity	GO:0019725//cellular homeostasis;GO:0006091//generation of precursor metabolites and energy	K03676//glutaredoxin 3	gi|226533232|ref|NP_001149712.1|//glutaredoxin homolog 1 [Zea mays]
Zm00001d003127.1	Zm00001d003127_T001.1,Zm00001d003127_T002.1,Zm00001d003127_T003.1,Zm00001d003127_T004.1,Zm00001d003127_T005.1,Zm00001d003127_T006.1,Zm00001d003127_T007.1,Zm00001d003127_T008.1,Zm00001d003127_T009.1,Zm00001d003127_T010.1,Zm00001d003127_T011.1,Zm00001d003127_T012.1,Zm00001d003127_T013.1,Zm00001d003127_T014.1,Zm00001d003127_T015.1,Zm00001d003127_T016.1,Zm00001d003127_T017.1,Zm00001d003127_T018.1	293.87	279.45	175.58	158.55	95.36	105.73	360.71	316.53	224.76	262.48	188.26	205.35	GO:0043231//intracellular membrane-bounded organelle;GO:0030529//intracellular ribonucleoprotein complex	GO:0005198//structural molecule activity;GO:0005488//binding;GO:0003676//nucleic acid binding	GO:0010467//gene expression	K02893//large subunit ribosomal protein L23Ae	gi|226503351|ref|NP_001150284.1|//60S ribosomal protein L23a precursor [Zea mays];gi|195658729|gb|ACG48832.1|//60S ribosomal protein L23a [Zea mays];gi|992164744|gb|KXG26651.1|//hypothetical protein SORBI_006G137100 [Sorghum bicolor]
Zm00001d039865.1	Zm00001d039865_T001.1,Zm00001d039865_T002.1,Zm00001d039865_T003.1,Zm00001d039865_T004.1	291.87	343.2	626.51	667.1	550.28	634.59	1122.8	1158.74	706.52	730.06	733.13	660.26	GO:0044424//intracellular part	GO:0016861//intramolecular oxidoreductase activity, interconverting aldoses and ketoses	GO:0006007//glucose catabolic process;GO:0006631//fatty acid metabolic process	K01803//triosephosphate isomerase (TIM) [EC:5.3.1.1]	gi|414876338|tpg|DAA53469.1|//TPA: triosephosphate isomerase, cytosolic [Zea mays];gi|226495391|ref|NP_001140424.1|//triosephosphate isomerase, cytosolic [Zea mays]
Zm00001d047542.1	Zm00001d047542_T001.1	289.44	177.15	7.91	9.09	11.01	8.83	234.41	241.58	7.84	5.92	7.42	7.82	GO:0044424//intracellular part	NA	GO:0050896//response to stimulus	K13993//HSP20 family protein	gi|293334427|ref|NP_001169246.1|//uncharacterized protein LOC100383105 [Zea mays]
Zm00001d036608.1	Zm00001d036608_T001.1,Zm00001d036608_T002.1,Zm00001d036608_T003.1,Zm00001d036608_T004.1,Zm00001d036608_T005.1,Zm00001d036608_T006.1,Zm00001d036608_T007.1,Zm00001d036608_T008.1,Zm00001d036608_T009.1,Zm00001d036608_T010.1,Zm00001d036608_T011.1,Zm00001d036608_T012.1,Zm00001d036608_T013.1,Zm00001d036608_T014.1,Zm00001d036608_T015.1,Zm00001d036608_T016.1	289.01	268.87	468.01	408.52	252.57	272.99	1067.35	956.86	812.23	647.89	543.69	267.2	GO:0031410//cytoplasmic vesicle	GO:0003824//catalytic activity;GO:0004558//alpha-1,4-glucosidase activity;GO:0005488//binding;GO:0016798//hydrolase activity, acting on glycosyl bonds	GO:0044238//primary metabolic process	K01187//alpha-glucosidase [EC:3.2.1.20]	gi|670415945|ref|XP_008648951.1|//PREDICTED: probable alpha-glucosidase Os06g0675700 isoform X1 [Zea mays];gi|670415947|ref|XP_008648952.1|//PREDICTED: probable alpha-glucosidase Os06g0675700 isoform X2 [Zea mays];gi|413943376|gb|AFW76025.1|//hypothetical protein ZEAMMB73_615454, partial [Zea mays]
Zm00001d038806.1	Zm00001d038806_T001.1,Zm00001d038806_T004.1	288.74	244.11	118.62	137.5	190.47	165.71	311.19	251.97	229.65	213.49	123.53	142.79	NA	GO:0032559//adenyl ribonucleotide binding;GO:0016462//pyrophosphatase activity	GO:0043170//macromolecule metabolic process;GO:0050896//response to stimulus	K03695//ATP-dependent Clp protease ATP-binding subunit ClpB	gi|223975969|gb|ACN32172.1|//unknown [Zea mays]
Zm00001d047253.1	Zm00001d047253_T001.1,Zm00001d047253_T002.1,Zm00001d047253_T003.1,Zm00001d047253_T004.1,Zm00001d047253_T005.1,Zm00001d047253_T007.1,Zm00001d047253_T008.1,Zm00001d047253_T009.1,Zm00001d047253_T010.1,Zm00001d047253_T011.1,Zm00001d047253_T012.1,Zm00001d047253_T013.1,Zm00001d047253_T014.1,Zm00001d047253_T015.1,Zm00001d047253_T016.1,Zm00001d047253_T017.1,Zm00001d047253_T018.1,Zm00001d047253_T019.1	288.57	347.14	1716.5	1796.09	325	413.68	1114.75	1390.3	1129.21	1490.4	648.41	666.04	NA	GO:0035251//UDP-glucosyltransferase activity	GO:0005984//disaccharide metabolic process	K00695//sucrose synthase [EC:2.4.1.13]	gi|475585910|gb|EMT20174.1|//Sucrose synthase 2 [Aegilops tauschii];gi|902201718|gb|KNA14048.1|//hypothetical protein SOVF_111130 [Spinacia oleracea];gi|459895|gb|AAA68209.1|//sus1 [Zea mays];gi|670436698|ref|XP_008659017.1|//PREDICTED: sucrose synthase 2 isoform X1 [Zea mays];gi|902170373|gb|KNA07832.1|//hypothetical protein SOVF_168170 [Spinacia oleracea];gi|224034365|gb|ACN36258.1|//unknown [Z…
Zm00001d034074.1	Zm00001d034074_T001.1,Zm00001d034074_T003.1,Zm00001d034074_T004.1,Zm00001d034074_T005.1,Zm00001d034074_T008.1,Zm00001d034074_T009.1,Zm00001d034074_T010.1,Zm00001d034074_T013.1,Zm00001d034074_T014.1,Zm00001d034074_T017.1,Zm00001d034074_T018.1,Zm00001d034074_T020.1,Zm00001d034074_T022.1,Zm00001d034074_T023.1,Zm00001d034074_T024.1,Zm00001d034074_T025.1,Zm00001d034074_T027.1,Zm00001d034074_T028.1,Zm0…	288.25	314.65	47.05	43.82	19.27	23.77	65.56	71.85	23.57	24.01	45.58	67.48	GO:0009532//plastid stroma	GO:0016758//transferase activity, transferring hexosyl groups;GO:0048037//cofactor binding	GO:0006950//response to stress;GO:0044238//primary metabolic process;GO:0009628//response to abiotic stimulus	K00688//glycogen phosphorylase [EC:2.4.1.1]	gi|15228683|ref|NP_189578.1|//alpha-glucan phosphorylase 1 [Arabidopsis thaliana];gi|297738066|emb|CBI27267.3|//unnamed protein product [Vitis vinifera];gi|590699405|ref|XP_007045919.1|//Alpha-1,4 glucan phosphorylase L-1 isozyme, chloroplastic/amyloplastic isoform 1 [Theobroma cacao];gi|836467135|ref|NP_001296783.1|//uncharacterized protein LOC100170240 [Zea mays];gi|697182421|ref|XP_009600215.1…
Zm00001d005231.1	Zm00001d005231_T001.1,Zm00001d005231_T002.1,Zm00001d005231_T003.1,Zm00001d005231_T004.1,Zm00001d005231_T005.1,Zm00001d005231_T006.1,Zm00001d005231_T007.1,Zm00001d005231_T008.1,Zm00001d005231_T009.1,Zm00001d005231_T010.1,Zm00001d005231_T011.1,Zm00001d005231_T012.1,Zm00001d005231_T013.1	288.14	293.42	512.18	502.7	591.66	682.75	414.59	366.8	498.48	524.58	596.08	531.55	GO:0044464//cell part	GO:0060229//lipase activator activity;GO:0032561//guanyl ribonucleotide binding	GO:0035556//intracellular signal transduction;GO:0015031//protein transport	K07937//ADP-ribosylation factor 1	gi|992272084|gb|KXG32218.1|//hypothetical protein SORBI_003G122200, partial [Sorghum bicolor];gi|222636687|gb|EEE66819.1|//hypothetical protein OsJ_23579 [Oryza sativa Japonica Group];gi|944084983|gb|KQK20335.1|//hypothetical protein BRADI_1g53867 [Brachypodium distachyon]
Zm00001d031128.1	Zm00001d031128_T001.1,Zm00001d031128_T002.1,Zm00001d031128_T003.1,Zm00001d031128_T004.1,Zm00001d031128_T005.1,Zm00001d031128_T006.1,Zm00001d031128_T007.1	287.42	291.19	510.06	540.07	353.84	394.59	326.88	363.5	578.04	708.92	626.77	652.45	NA	GO:0046914//transition metal ion binding;GO:0008172//S-methyltransferase activity	GO:0000097//sulfur amino acid biosynthetic process;GO:0006730//one-carbon metabolic process	K00549//5-methyltetrahydropteroyltriglutamate--homocysteine methyltransferase [EC:2.1.1.14]	gi|985567209|ref|NP_001306704.1|//uncharacterized LOC541942 [Zea mays]
Zm00001d049409.1	Zm00001d049409_T001.1,Zm00001d049409_T003.1,Zm00001d049409_T005.1,Zm00001d049409_T006.1,Zm00001d049409_T009.1,Zm00001d049409_T010.1,Zm00001d049409_T011.1,Zm00001d049409_T015.1,Zm00001d049409_T016.1,Zm00001d049409_T017.1,Zm00001d049409_T018.1	286.77	286.99	154.37	161.98	258.41	267.52	259.9	241.88	166.12	219.08	271.61	290.27	NA	GO:0016836//hydro-lyase activity;GO:0051536//iron-sulfur cluster binding	NA	K01681//aconitate hydratase [EC:4.2.1.3]	gi|959092744|ref|NP_001304293.1|//uncharacterized protein LOC100216599 [Zea mays]
Zm00001d007897.1	Zm00001d007897_T001.1,Zm00001d007897_T002.1,Zm00001d007897_T004.1,Zm00001d007897_T005.1,Zm00001d007897_T007.1,Zm00001d007897_T008.1,Zm00001d007897_T009.1,Zm00001d007897_T010.1,Zm00001d007897_T011.1,Zm00001d007897_T012.1,Zm00001d007897_T013.1,Zm00001d007897_T014.1	286.52	313.99	371.65	377.77	316.89	339.7	504.21	555.55	360.39	396.09	337.6	319.03	NA	GO:0016879//ligase activity, forming carbon-nitrogen bonds;GO:0032559//adenyl ribonucleotide binding;GO:0019787//ubiquitin-like protein transferase activity	GO:0070646//protein modification by small protein removal;GO:0006464//cellular protein modification process;GO:0032446//protein modification by small protein conjugation	K10573//ubiquitin-conjugating enzyme E2 A [EC:2.3.2.23]	gi|115455843|ref|NP_001051522.1|//Os03g0791800 [Oryza sativa Japonica Group];gi|992279158|gb|KXG37383.1|//hypothetical protein SORBI_001G061500 [Sorghum bicolor];gi|976925184|gb|KVI09095.1|//Ubiquitin-conjugating enzyme, E2 [Cynara cardunculus var. scolymus];gi|226506290|ref|NP_001146868.1|//ubiquitin-conjugating enzyme E2-17 kDa [Zea mays];gi|474307398|gb|EMS61795.1|//Ubiquitin-conjugating enzym…
Zm00001d038163.1	Zm00001d038163_T001.1,Zm00001d038163_T002.1,Zm00001d038163_T003.1,Zm00001d038163_T004.1,Zm00001d038163_T005.1,Zm00001d038163_T006.1,Zm00001d038163_T007.1,Zm00001d038163_T008.1,Zm00001d038163_T009.1,Zm00001d038163_T010.1,Zm00001d038163_T011.1,Zm00001d038163_T012.1,Zm00001d038163_T013.1,Zm00001d038163_T014.1,Zm00001d038163_T015.1,Zm00001d038163_T016.1,Zm00001d038163_T017.1,Zm00001d038163_T018.1,Zm0…	286.46	275.67	749.67	767.61	470.79	625.16	427.95	378.1	445.84	425.46	434.09	290.78	GO:0044424//intracellular part	GO:0043169//cation binding;GO:0032559//adenyl ribonucleotide binding;GO:0004672//protein kinase activity;GO:0016781//phosphotransferase activity, paired acceptors	GO:0006464//cellular protein modification process;GO:0006796//phosphate-containing compound metabolic process	K01006//pyruvate, orthophosphate dikinase [EC:2.7.9.1]	gi|219885341|gb|ACL53045.1|//unknown [Zea mays];gi|822885164|ref|NP_001105738.2|//pyruvate, phosphate dikinase 1, chloroplastic precursor [Zea mays];gi|238928432|gb|ACR78535.1|//cytosolic orthophosphate dikinase [Zea mays subsp. mays]
Zm00001d032535.1	Zm00001d032535_T001.1,Zm00001d032535_T002.1	286.41	274.34	184.42	152.26	102.83	115.29	94.79	98.27	44.02	24.82	70.08	63.22	GO:0043231//intracellular membrane-bounded organelle	NA	NA	NA	gi|670366733|ref|XP_008664777.1|//PREDICTED: uncharacterized protein LOC103643390 isoform X1 [Zea mays]
Zm00001d036213.1	Zm00001d036213_T001.1,Zm00001d036213_T002.1	285.79	282.55	325.92	330.04	245.39	273.94	503.39	653.02	295.82	351.01	414.2	344.11	GO:0043231//intracellular membrane-bounded organelle;GO:0005856//cytoskeleton	GO:0008092//cytoskeletal protein binding	GO:0007010//cytoskeleton organization	K05759//profilin	gi|162464439|ref|NP_001104885.1|//profilin-4 [Zea mays]
Zm00001d019311.1	Zm00001d019311_T001.1,Zm00001d019311_T002.1,Zm00001d019311_T003.1	282.6	282.82	552.18	505.47	204.68	248.87	1266.18	1177.91	503.32	591.26	433.33	219.37	GO:0031410//cytoplasmic vesicle	GO:0003824//catalytic activity	NA	K14664//IAA-amino acid hydrolase [EC:3.5.1.-]	gi|226496099|ref|NP_001142187.1|//uncharacterized protein LOC100274355 precursor [Zea mays]
Zm00001d033612.1	Zm00001d033612_T001.1	281.86	376.98	4497.63	5226.17	6182.51	4999.52	623.31	618.51	6812.08	6202.97	2006.13	2640.38	NA	NA	NA	NA	gi|195658359|gb|ACG48647.1|//oleosin 18 kDa [Zea mays]
Zm00001d048091.1	Zm00001d048091_T001.1,Zm00001d048091_T002.1,Zm00001d048091_T003.1,Zm00001d048091_T004.1,Zm00001d048091_T005.1,Zm00001d048091_T006.1,Zm00001d048091_T007.1,Zm00001d048091_T008.1,Zm00001d048091_T009.1,Zm00001d048091_T010.1,Zm00001d048091_T011.1,Zm00001d048091_T012.1,Zm00001d048091_T013.1,Zm00001d048091_T014.1,Zm00001d048091_T015.1	281.78	295.06	107.84	106.2	76.36	89.49	187.8	205.45	98.96	111	194.78	202.18	GO:0043231//intracellular membrane-bounded organelle;GO:0033178//proton-transporting two-sector ATPase complex, catalytic domain;GO:0000275//mitochondrial proton-transporting ATP synthase complex, catalytic core F(1)	GO:0032559//adenyl ribonucleotide binding;GO:0019829//cation-transporting ATPase activity;GO:0015078//hydrogen ion transmembrane transporter activity	GO:0006754//ATP biosynthetic process;GO:0006818//hydrogen transport	K02136//F-type H+-transporting ATPase subunit gamma	gi|413956560|gb|AFW89209.1|//hypothetical protein ZEAMMB73_838276 [Zea mays];gi|226494756|ref|NP_001142018.1|//uncharacterized protein LOC100274172 [Zea mays];gi|195644888|gb|ACG41912.1|//ATP synthase gamma chain [Zea mays];gi|413956561|gb|AFW89210.1|//ATP synthase gamma chain [Zea mays]
Zm00001d038535.1	Zm00001d038535_T001.1,Zm00001d038535_T002.1,Zm00001d038535_T003.1,Zm00001d038535_T004.1,Zm00001d038535_T005.1,Zm00001d038535_T006.1	281.56	284.14	360.35	391.28	231.54	258.86	614.36	524.42	448.59	492.38	404.31	359.84	GO:0030529//intracellular ribonucleoprotein complex	GO:0005198//structural molecule activity	GO:0010467//gene expression	K02908//large subunit ribosomal protein L30e	gi|195653083|gb|ACG46009.1|//60S ribosomal protein L30 [Zea mays];gi|615276247|ref|NP_001278524.1|//uncharacterized protein LOC100285769 [Zea mays]
Zm00001d040189.1	Zm00001d040189_T001.1,Zm00001d040189_T002.1,Zm00001d040189_T003.1,Zm00001d040189_T004.1	281.09	274.73	367.01	348.63	187.47	242.33	370.08	277.65	345.36	306.38	227.2	188.93	NA	NA	NA	K12581//CCR4-NOT transcription complex subunit 7/8;K13126//polyadenylate-binding protein;K01054//acylglycerol lipase [EC:3.1.1.23]	gi|670385139|ref|XP_008673423.1|//PREDICTED: NAM-related protein 1 isoform X1 [Zea mays]
Zm00001d005276.1	Zm00001d005276_T001.1,Zm00001d005276_T002.1,Zm00001d005276_T003.1,Zm00001d005276_T004.1,Zm00001d005276_T005.1,Zm00001d005276_T006.1,Zm00001d005276_T007.1,Zm00001d005276_T008.1,Zm00001d005276_T009.1,Zm00001d005276_T010.1,Zm00001d005276_T011.1,Zm00001d005276_T012.1,Zm00001d005276_T013.1,Zm00001d005276_T014.1	281.06	280.49	279.39	254.56	203.66	215.32	529.43	637.53	311.65	308.53	422.66	420.22	NA	GO:0003676//nucleic acid binding	NA	K13126//polyadenylate-binding protein	gi|414588971|tpg|DAA39542.1|//TPA: hypothetical protein ZEAMMB73_983793 [Zea mays];gi|414588970|tpg|DAA39541.1|//TPA: hypothetical protein ZEAMMB73_983793 [Zea mays]
Zm00001d049790.1	Zm00001d049790_T001.1,Zm00001d049790_T002.1,Zm00001d049790_T003.1,Zm00001d049790_T004.1,Zm00001d049790_T005.1,Zm00001d049790_T006.1,Zm00001d049790_T007.1,Zm00001d049790_T008.1	277.3	252.49	558.35	582.82	416.25	462.74	856.44	913.95	590.92	633.77	518.37	461.37	GO:0030529//intracellular ribonucleoprotein complex	GO:0005198//structural molecule activity	GO:0010467//gene expression	K02912//large subunit ribosomal protein L32e	gi|238007646|gb|ACR34858.1|//unknown [Zea mays]
Zm00001d028709.1	Zm00001d028709_T001.1,Zm00001d028709_T002.1,Zm00001d028709_T003.1,Zm00001d028709_T004.1,Zm00001d028709_T005.1,Zm00001d028709_T006.1,Zm00001d028709_T007.1,Zm00001d028709_T008.1,Zm00001d028709_T009.1,Zm00001d028709_T010.1,Zm00001d028709_T011.1,Zm00001d028709_T012.1,Zm00001d028709_T013.1,Zm00001d028709_T014.1	275.45	287.61	678.27	688.33	656.98	793.03	594.11	638.14	609.84	615.53	619.09	533.51	NA	GO:0016209//antioxidant activity;GO:0005506//iron ion binding	GO:0008152//metabolic process;GO:0006950//response to stress	K00434//L-ascorbate peroxidase [EC:1.11.1.11]	gi|226533502|ref|NP_001152746.1|//ascorbate peroxidase [Zea mays];gi|413946299|gb|AFW78948.1|//hypothetical protein ZEAMMB73_964190 [Zea mays];gi|226504576|ref|NP_001152249.1|//APx1 - Cytosolic Ascorbate Peroxidase [Zea mays]
Zm00001d048368.1	Zm00001d048368_T001.1,Zm00001d048368_T002.1,Zm00001d048368_T003.1,Zm00001d048368_T004.1,Zm00001d048368_T005.1,Zm00001d048368_T006.1,Zm00001d048368_T007.1	273	258.69	379.03	399.04	264.89	254.73	572.59	646.08	397.99	425.55	471.75	402.06	GO:0030529//intracellular ribonucleoprotein complex	GO:0005198//structural molecule activity	GO:0010467//gene expression	K02894//large subunit ribosomal protein L23e	gi|194695166|gb|ACF81667.1|//unknown [Zea mays];gi|937906497|dbj|BAS81551.1|//Os02g0814700, partial [Oryza sativa Japonica Group];gi|937907289|dbj|BAS82209.1|//Os03g0139100, partial [Oryza sativa Japonica Group]
Zm00001d039859.1	Zm00001d039859_T001.1,Zm00001d039859_T002.1	270.11	346.63	3850.25	4280.27	4431.38	4899	2155.97	793.66	6379.49	5745.59	6994.56	8692.98	NA	NA	NA	NA	gi|238010898|gb|ACR36484.1|//unknown [Zea mays]
Zm00001d038327.1	Zm00001d038327_T001.1	268.99	284.24	253.69	230.3	376.3	414.58	294.67	195.46	402.08	349.98	507.67	470.62	NA	GO:0004175//endopeptidase activity;GO:0005515//protein binding	GO:0044092//negative regulation of molecular function	NA	gi|670413266|ref|XP_008647822.1|//PREDICTED: LOC100281745 isoform X1 [Zea mays]
Zm00001d000418.1	Zm00001d000418_T001.1	268.74	269.82	121.66	101.48	36.9	41.36	355.56	319.79	208.72	167.2	135.43	100.35	NA	NA	NA	K19519//transforming growth factor-beta-induced protein;K03456//serine/threonine-protein phosphatase 2A regulatory subunit A	gi|212720865|ref|NP_001131728.1|//endosperm specific protein 1 precursor [Zea mays]
Zm00001d043606.1	Zm00001d043606_T001.1,Zm00001d043606_T002.1	267.19	274.21	454.23	465.23	238.79	264.71	475.21	700.79	426.73	520.15	223.18	226.1	GO:0030529//intracellular ribonucleoprotein complex	GO:0005198//structural molecule activity;GO:0005488//binding	GO:0010467//gene expression	K02974//small subunit ribosomal protein S24e	gi|966209746|ref|NP_001150548.2|//40S ribosomal protein S24 [Zea mays]
Zm00001d041671.1	Zm00001d041671_T001.1	266.8	334.57	22.69	28.77	11.53	14.74	20.36	7.13	22.46	27.28	2.34	0.52	NA	NA	NA	NA	gi|414878178|tpg|DAA55309.1|//TPA: basal endosperm transfer layer3 [Zea mays]
Zm00001d007187.1	Zm00001d007187_T001.1,Zm00001d007187_T002.1,Zm00001d007187_T003.1	264.95	291.28	77.51	94.04	28.57	37.89	50.56	27.27	61.56	85.88	5.12	2.48	NA	NA	NA	NA	gi|414591215|tpg|DAA41786.1|//TPA: hypothetical protein ZEAMMB73_672081 [Zea mays];gi|224030347|gb|ACN34249.1|//unknown [Zea mays]
Zm00001d052855.1	Zm00001d052855_T001.1,Zm00001d052855_T002.1,Zm00001d052855_T003.1,Zm00001d052855_T004.1,Zm00001d052855_T005.1,Zm00001d052855_T006.1,Zm00001d052855_T007.1,Zm00001d052855_T008.1	264.6	257.89	142.23	157.41	175.21	177.8	504.79	509.98	169.23	193.54	231.16	215.98	GO:0044424//intracellular part	GO:0005515//protein binding;GO:0032559//adenyl ribonucleotide binding	GO:0044267//cellular protein metabolic process;GO:0050896//response to stimulus	K04079//molecular chaperone HtpG	gi|224034261|gb|ACN36206.1|//unknown [Zea mays];gi|700210956|gb|KGN66052.1|//hypothetical protein Csa_1G569290 [Cucumis sativus];gi|293331695|ref|NP_001170480.1|//HSP protein [Zea mays];gi|763754854|gb|KJB22185.1|//hypothetical protein B456_004G034000 [Gossypium raimondii];gi|475608639|gb|EMT27103.1|//Heat shock protein 83 [Aegilops tauschii]
Zm00001d043942.1	Zm00001d043942_T001.1,Zm00001d043942_T002.1,Zm00001d043942_T003.1,Zm00001d043942_T004.1	264.35	229.19	718.58	731.85	420.17	503.09	790.39	981.98	549.77	598.28	361.41	309.3	GO:0030529//intracellular ribonucleoprotein complex	GO:0005198//structural molecule activity	GO:0010467//gene expression	K02882//large subunit ribosomal protein L18Ae	gi|226498258|ref|NP_001149475.1|//uncharacterized protein LOC100283101 [Zea mays];gi|223972771|gb|ACN30573.1|//unknown [Zea mays]
Zm00001d021709.1	Zm00001d021709_T001.1	263.83	244.59	378.53	381.22	223.97	260.86	722.03	794.89	322.88	262.71	219.64	186.82	NA	GO:0016863//intramolecular oxidoreductase activity, transposing C=C bonds	GO:0006721//terpenoid metabolic process	K01823//isopentenyl-diphosphate Delta-isomerase [EC:5.3.3.2]	gi|162461852|ref|NP_001105037.1|//uncharacterized protein LOC541901 [Zea mays]
Zm00001d041246.1	Zm00001d041246_T001.1	263.65	254.32	844.78	899.83	624.19	655.62	1164.95	1315.08	867.55	943.89	482.28	411.57	NA	GO:0005488//binding	NA	K13195//cold-inducible RNA-binding protein;K13098//RNA-binding protein FUS	gi|195626882|gb|ACG35271.1|//glycine-rich RNA-binding protein 2 [Zea mays]
Zm00001d035201.1	Zm00001d035201_T001.1,Zm00001d035201_T002.1,Zm00001d035201_T003.1,Zm00001d035201_T004.1	262.7	278.54	730.12	740.04	490.23	556.22	939.93	1060.37	900.06	1008.36	793.42	712.47	GO:0030529//intracellular ribonucleoprotein complex	GO:0005198//structural molecule activity	GO:0022613//ribonucleoprotein complex biogenesis;GO:0006412//translation	K02941//large subunit ribosomal protein LP0	gi|162460698|ref|NP_001105482.1|//60S acidic ribosomal protein P0 [Zea mays]
Zm00001d012161.1	Zm00001d012161_T001.1,Zm00001d012161_T002.1	262.38	255.14	325.41	351.11	208.46	237.53	345.78	487.12	324.62	427.75	274.34	281.14	GO:0030529//intracellular ribonucleoprotein complex	GO:0005198//structural molecule activity;GO:0019843//rRNA binding	GO:0010467//gene expression	K02932//large subunit ribosomal protein L5e	gi|238014020|gb|ACR38045.1|//unknown [Zea mays]
Zm00001d028786.1	Zm00001d028786_T001.1,Zm00001d028786_T002.1,Zm00001d028786_T003.1	261.7	259.32	588.11	630.22	483.14	581.07	723.09	858.36	586.1	631.57	502.13	484.96	GO:0030529//intracellular ribonucleoprotein complex	GO:0005198//structural molecule activity	GO:0010467//gene expression	K02993//small subunit ribosomal protein S7e	gi|212723074|ref|NP_001131888.1|//40S ribosomal protein S7 [Zea mays]
Zm00001d013007.1	Zm00001d013007_T001.1,Zm00001d013007_T002.1	259.82	258.23	203.45	207.13	197.16	216.75	390.77	323.95	199.4	222.83	341.42	273.86	GO:0043231//intracellular membrane-bounded organelle	GO:0005515//protein binding;GO:0032561//guanyl ribonucleotide binding	GO:0006351//transcription, DNA-templated;GO:0035556//intracellular signal transduction;GO:0015031//protein transport;GO:0009755//hormone-mediated signaling pathway	K07937//ADP-ribosylation factor 1	gi|413932675|gb|AFW67226.1|//hypothetical protein ZEAMMB73_332083 [Zea mays];gi|413932672|gb|AFW67223.1|//hypothetical protein ZEAMMB73_332083 [Zea mays]
Zm00001d002339.1	Zm00001d002339_T001.1,Zm00001d002339_T002.1	259.25	294.27	348.87	369.04	228.1	276.96	607.65	617.5	398.09	428.38	376.48	354.5	GO:0043229//intracellular organelle;GO:0030529//intracellular ribonucleoprotein complex;GO:0009536//plastid;GO:0044444//cytoplasmic part	GO:0003723//RNA binding;GO:0005198//structural molecule activity	GO:0010467//gene expression	K02949//small subunit ribosomal protein S11e	gi|992164749|gb|KXG26656.1|//hypothetical protein SORBI_006G138100 [Sorghum bicolor];gi|944234520|gb|KQK98882.1|//hypothetical protein SETIT_010907mg [Setaria italica]
Zm00001d049826.1	Zm00001d049826_T001.1	259.09	237.13	279.98	278.74	182.89	201.58	418.53	430.12	246.8	257.27	233.26	199.77	GO:0044464//cell part	NA	GO:0051234//establishment of localization	K17265//Ras GTPase-activating protein-binding protein 1 [EC:3.6.4.12 3.6.4.13];K12669//oligosaccharyltransferase complex subunit gamma	gi|670396166|ref|XP_008678399.1|//PREDICTED: nuclear transport factor 2-like [Zea mays]
Zm00001d037246.1	Zm00001d037246_T001.1,Zm00001d037246_T002.1,Zm00001d037246_T003.1,Zm00001d037246_T004.1,Zm00001d037246_T005.1,Zm00001d037246_T006.1,Zm00001d037246_T007.1,Zm00001d037246_T008.1,Zm00001d037246_T009.1,Zm00001d037246_T010.1	258.9	243.48	63.11	59.44	44.54	56.54	174.66	155.28	69.19	78.42	86.66	77.12	NA	NA	NA	K17822//DCN1-like protein 1/2	gi|670413423|ref|XP_008647909.1|//PREDICTED: DCN1-like protein 2 isoform X1 [Zea mays];gi|238013916|gb|ACR37993.1|//unknown [Zea mays];gi|473998143|gb|EMS52117.1|//DCN1-like protein 2 [Triticum urartu];gi|413944160|gb|AFW76809.1|//hypothetical protein ZEAMMB73_041467 [Zea mays];gi|413944161|gb|AFW76810.1|//hypothetical protein ZEAMMB73_041467 [Zea mays];gi|226507232|ref|NP_001150184.1|//DCN1-like…
Zm00001d020201.1	Zm00001d020201_T001.1,Zm00001d020201_T002.1,Zm00001d020201_T003.1,Zm00001d020201_T004.1,Zm00001d020201_T005.1	255.88	225.5	183.57	184.74	120.11	125.76	258.59	296.71	154.17	159.09	147.45	143.75	GO:0043231//intracellular membrane-bounded organelle;GO:0030529//intracellular ribonucleoprotein complex	GO:0005198//structural molecule activity	GO:0010467//gene expression	K02917//large subunit ribosomal protein L35Ae	gi|944245108|gb|KQL09402.1|//hypothetical protein SETIT_007276mg [Setaria italica]
Zm00001d034644.1	Zm00001d034644_T001.1,Zm00001d034644_T002.1,Zm00001d034644_T003.1,Zm00001d034644_T004.1	255.09	264.92	298.61	282.78	312.04	331.57	300.3	276.92	306.11	309.48	423.65	452.26	GO:0044424//intracellular part	GO:0008092//cytoskeletal protein binding	NA	K05765//cofilin	gi|162459533|ref|NP_001105474.1|//actin-depolymerizing factor 3 [Zea mays]
Zm00001d052958.1	Zm00001d052958_T001.1	254.15	294.47	6966.23	8234.12	11997.3	11792.4	1154.37	333.63	6697.8	6523.67	5734.59	6436.29	NA	NA	NA	NA	gi|226510357|ref|NP_001142639.1|//antimicrobial peptide MBP-1 precursor [Zea mays]
Zm00001d014844.1	Zm00001d014844_T001.1,Zm00001d014844_T002.1,Zm00001d014844_T003.1,Zm00001d014844_T004.1,Zm00001d014844_T005.1,Zm00001d014844_T006.1,Zm00001d014844_T007.1,Zm00001d014844_T008.1,Zm00001d014844_T009.1,Zm00001d014844_T010.1,Zm00001d014844_T011.1,Zm00001d014844_T012.1,Zm00001d014844_T014.1,Zm00001d014844_T015.1,Zm00001d014844_T016.1,Zm00001d014844_T017.1,Zm00001d014844_T018.1,Zm00001d014844_T019.1,Zm0…	252.8	275.89	114.15	106.99	59.67	71.49	270.4	324.76	112.06	118.92	179.85	155.6	GO:0044464//cell part;GO:0009536//plastid	GO:0016758//transferase activity, transferring hexosyl groups;GO:0043167//ion binding;GO:0016798//hydrolase activity, acting on glycosyl bonds	GO:0005982//starch metabolic process	K00700//1,4-alpha-glucan branching enzyme [EC:2.4.1.18]	gi|670407232|ref|XP_008645099.1|//PREDICTED: transmembrane protein 184 homolog DDB_G0279555-like isoform X1 [Zea mays];gi|162460642|ref|NP_001105370.1|//starch branching enzyme 1 [Zea mays];gi|217960|dbj|BAA01854.1|//branching enzyme-I precursor, partial [Zea mays];gi|242097140|ref|XP_002439060.1|//hypothetical protein SORBIDRAFT_10g030780 [Sorghum bicolor];gi|27762592|gb|AAO20100.1|//starch bran…
Zm00001d033649.1	Zm00001d033649_T001.1,Zm00001d033649_T002.1,Zm00001d033649_T003.1,Zm00001d033649_T004.1,Zm00001d033649_T005.1,Zm00001d033649_T006.1,Zm00001d033649_T007.1,Zm00001d033649_T008.1,Zm00001d033649_T009.1	252.24	228.21	311.38	331.4	243.18	313.93	380.18	348.88	442.47	446.51	300.21	247.81	GO:0043231//intracellular membrane-bounded organelle;GO:0031410//cytoplasmic vesicle	GO:0003824//catalytic activity;GO:0043167//ion binding;GO:0016798//hydrolase activity, acting on glycosyl bonds	GO:0044238//primary metabolic process	K05350//beta-glucosidase [EC:3.2.1.21]	gi|414872323|tpg|DAA50880.1|//TPA: hypothetical protein ZEAMMB73_806821 [Zea mays];gi|992279577|gb|KXG37767.1|//hypothetical protein SORBI_001G123300 [Sorghum bicolor];gi|226493932|ref|NP_001142124.1|//uncharacterized protein LOC100274288 precursor [Zea mays];gi|992279578|gb|KXG37768.1|//hypothetical protein SORBI_001G123300 [Sorghum bicolor]
Zm00001d047787.1	Zm00001d047787_T001.1,Zm00001d047787_T002.1	251.86	240.51	607.6	640.97	164.37	183.06	592.73	537.09	672.12	827.82	479.89	297.56	GO:0043231//intracellular membrane-bounded organelle;GO:0000785//chromatin	GO:0003676//nucleic acid binding	GO:0034728//nucleosome organization	K11251//histone H2A	gi|673921668|ref|NP_001288376.1|//histone H2A [Zea mays]
Zm00001d013494.1	Zm00001d013494_T001.1	251.67	330.93	1596.96	1971.05	2342.77	1948.14	232.26	223.66	2825.4	2464.91	782.37	1077.18	GO:0044464//cell part	NA	NA	NA	gi|238006968|gb|ACR34519.1|//unknown [Zea mays]
Zm00001d033535.1	Zm00001d033535_T001.1,Zm00001d033535_T002.1,Zm00001d033535_T003.1,Zm00001d033535_T004.1,Zm00001d033535_T005.1,Zm00001d033535_T006.1,Zm00001d033535_T007.1,Zm00001d033535_T008.1,Zm00001d033535_T009.1,Zm00001d033535_T010.1,Zm00001d033535_T011.1,Zm00001d033535_T012.1,Zm00001d033535_T013.1,Zm00001d033535_T014.1	250.99	218.1	416.01	408.32	310.3	336.13	861.1	855.63	536.07	619.46	483.49	399.33	NA	NA	NA	NA	gi|195618396|gb|ACG31028.1|//p8MTCP1 [Zea mays];gi|414872151|tpg|DAA50708.1|//TPA: p8MTCP1, partial [Zea mays];gi|226504228|ref|NP_001140638.1|//p8MTCP1 [Zea mays];gi|414872153|tpg|DAA50710.1|//TPA: hypothetical protein ZEAMMB73_985373 [Zea mays]
Zm00001d005642.1	Zm00001d005642_T001.1,Zm00001d005642_T002.1,Zm00001d005642_T003.1,Zm00001d005642_T004.1	250.1	240.22	331.36	345.53	199.42	215.51	174.48	140.4	273.19	275.79	201.54	200.82	GO:0043231//intracellular membrane-bounded organelle;GO:0030529//intracellular ribonucleoprotein complex	GO:0005198//structural molecule activity	GO:0010467//gene expression	K02917//large subunit ribosomal protein L35Ae	gi|944245108|gb|KQL09402.1|//hypothetical protein SETIT_007276mg [Setaria italica]
Zm00001d038865.1	Zm00001d038865_T001.1,Zm00001d038865_T002.1,Zm00001d038865_T003.1,Zm00001d038865_T004.1,Zm00001d038865_T005.1,Zm00001d038865_T006.1,Zm00001d038865_T007.1,Zm00001d038865_T008.1,Zm00001d038865_T009.1,Zm00001d038865_T010.1,Zm00001d038865_T011.1,Zm00001d038865_T012.1,Zm00001d038865_T013.1,Zm00001d038865_T014.1	247.33	228.92	367.2	387.56	269.21	282.46	706.61	824.57	474.23	505.35	434.84	397.47	GO:0030529//intracellular ribonucleoprotein complex	GO:0005198//structural molecule activity	GO:0010467//gene expression	K02903//large subunit ribosomal protein L28e	gi|835955270|ref|XP_004961356.2|//PREDICTED: 60S ribosomal protein L28-1-like [Setaria italica];gi|226509046|ref|NP_001151268.1|//uncharacterized protein LOC100284901 [Zea mays];gi|670413497|ref|XP_008647948.1|//PREDICTED: LOC100284901 isoform X2 [Zea mays]
Zm00001d032019.1	Zm00001d032019_T001.1,Zm00001d032019_T002.1	243.25	288.55	321.65	340.84	178.84	228.43	246.02	229.86	311.38	330.62	211.09	191.19	GO:0009536//plastid	GO:0022892//substrate-specific transporter activity;GO:0019842//vitamin binding	GO:0006631//fatty acid metabolic process	K03955//NADH dehydrogenase (ubiquinone) 1 alpha/beta subcomplex 1;K00850//6-phosphofructokinase 1 [EC:2.7.1.11]	gi|195606316|gb|ACG24988.1|//acyl carrier protein 3 [Zea mays];gi|628601865|ref|NP_001278780.1|//uncharacterized protein LOC103164606 [Zea mays]
Zm00001d053295.1	Zm00001d053295_T001.1,Zm00001d053295_T002.1,Zm00001d053295_T003.1,Zm00001d053295_T004.1,Zm00001d053295_T005.1,Zm00001d053295_T006.1	242.14	237.95	170.91	167.39	146.46	161.48	174.74	180.03	144.35	138.23	161.98	155.5	GO:0031371//ubiquitin conjugating enzyme complex	GO:0016879//ligase activity, forming carbon-nitrogen bonds;GO:0005488//binding	GO:0006281//DNA repair;GO:0006464//cellular protein modification process	K10704//ubiquitin-conjugating enzyme E2 variant	gi|670399661|ref|XP_008679754.1|//PREDICTED: ubiquitin-conjugating enzyme E2 variant 1C [Zea mays]
Zm00001d037886.1	Zm00001d037886_T001.1,Zm00001d037886_T002.1,Zm00001d037886_T003.1,Zm00001d037886_T004.1,Zm00001d037886_T005.1	241.63	229.27	388.37	385.16	249.37	290.74	491.47	441.99	365.56	381.18	300.23	282.12	GO:0031410//cytoplasmic vesicle;GO:0030529//intracellular ribonucleoprotein complex	GO:0005198//structural molecule activity	GO:0010467//gene expression	K02971//small subunit ribosomal protein S21e	gi|670417327|ref|XP_008649498.1|//PREDICTED: 40S ribosomal protein S21-like isoform X1 [Zea mays];gi|195609972|gb|ACG26816.1|//40S ribosomal protein S21 [Zea mays]
Zm00001d009638.1	Zm00001d009638_T001.1	240.77	235.19	572.18	593.41	323.95	412.26	1309.49	1609.17	723.07	695.11	506.21	427.54	GO:0043231//intracellular membrane-bounded organelle	GO:0016616//oxidoreductase activity, acting on the CH-OH group of donors, NAD or NADP as acceptor;GO:0043169//cation binding;GO:0048037//cofactor binding	GO:0008652//cellular amino acid biosynthetic process	K00053//ketol-acid reductoisomerase [EC:1.1.1.86]	gi|242091437|ref|XP_002441551.1|//hypothetical protein SORBIDRAFT_09g029170 [Sorghum bicolor]
Zm00001d048806.1	Zm00001d048806_T001.1	240.69	317.46	183.22	155.59	127.41	182.64	0.2	0.08	2.37	1.91	0	0.07	NA	NA	NA	NA	gi|162458708|ref|NP_001105059.1|//22kD alpha zein 5 precursor [Zea mays]
Zm00001d036547.1	Zm00001d036547_T001.1	240.41	248.29	219.1	205.82	182.2	186.5	266.89	312.52	265.09	264.99	230.82	225.34	NA	NA	NA	NA	gi|413943298|gb|AFW75947.1|//hypothetical protein ZEAMMB73_554206, partial [Zea mays]
Zm00001d014858.1	Zm00001d014858_T001.1,Zm00001d014858_T002.1,Zm00001d014858_T003.1,Zm00001d014858_T004.1	238.7	257.99	858.64	896.86	887.24	868.43	565.85	732.26	951.01	1048.26	857.76	754.8	NA	NA	NA	K10802//high mobility group protein B1	gi|223974911|gb|ACN31643.1|//unknown [Zea mays]
Zm00001d029628.1	Zm00001d029628_T001.1	236.4	191.61	401.98	351.02	340.03	309.19	641.08	666.47	516.68	630.67	664.21	619.36	GO:0031410//cytoplasmic vesicle	GO:0004866//endopeptidase inhibitor activity	NA	K13899//cystatin-C	gi|71061126|tpe|CAG29027.1|//TPA: putative cystatin [Zea mays]
Zm00001d025241.1	Zm00001d025241_T001.1,Zm00001d025241_T002.1,Zm00001d025241_T003.1,Zm00001d025241_T004.1,Zm00001d025241_T005.1,Zm00001d025241_T006.1,Zm00001d025241_T007.1,Zm00001d025241_T008.1,Zm00001d025241_T009.1,Zm00001d025241_T010.1,Zm00001d025241_T011.1	235.35	222.72	232.27	228.77	286.86	311.35	501.66	522.08	214.87	189.97	213.15	145.03	NA	GO:0043169//cation binding	GO:0006812//cation transport	K00430//peroxidase [EC:1.11.1.7];K07213//copper chaperone;K10752//histone-binding protein RBBP4	gi|413918145|gb|AFW58077.1|//hypothetical protein ZEAMMB73_802653 [Zea mays];gi|670445759|ref|XP_008663145.1|//PREDICTED: uncharacterized protein DDB_G0286299-like [Zea mays]
Zm00001d024518.1	Zm00001d024518_T001.1	235.13	244.69	43.95	42.36	49.81	44.09	48.09	51.41	37.53	49.98	71.39	94.13	NA	GO:0005504//fatty acid binding	NA	K08762//diazepam-binding inhibitor (GABA receptor modulator, acyl-CoA-binding protein)	gi|413917302|gb|AFW57234.1|//hypothetical protein ZEAMMB73_795592 [Zea mays]
Zm00001d010528.1	Zm00001d010528_T001.1,Zm00001d010528_T002.1,Zm00001d010528_T003.1,Zm00001d010528_T004.1,Zm00001d010528_T005.1	234.04	260.8	236.21	245	159.43	171.44	335.09	432.4	181.41	209.07	201.13	176.08	GO:0030529//intracellular ribonucleoprotein complex	GO:0005198//structural molecule activity	GO:0010467//gene expression	K02920//large subunit ribosomal protein L36e	gi|226499318|ref|NP_001149704.1|//uncharacterized protein LOC100283331 [Zea mays]
Zm00001d045323.1	Zm00001d045323_T001.1,Zm00001d045323_T002.1,Zm00001d045323_T003.1,Zm00001d045323_T004.1,Zm00001d045323_T005.1,Zm00001d045323_T006.1,Zm00001d045323_T007.1,Zm00001d045323_T008.1,Zm00001d045323_T009.1	233.09	225.8	199.62	210.43	262.27	269.29	285.78	258.01	214.41	237.4	332.63	320.65	GO:0043231//intracellular membrane-bounded organelle;GO:0005856//cytoskeleton;GO:0031410//cytoplasmic vesicle	GO:0008092//cytoskeletal protein binding;GO:0046914//transition metal ion binding;GO:0003676//nucleic acid binding	GO:0007010//cytoskeleton organization	K12135//zinc finger protein CONSTANS;K05759//profilin;K19720//collagen, type III, alpha	gi|162461296|ref|NP_001105622.1|//profilin-5 [Zea mays];gi|670435041|ref|XP_008658085.1|//PREDICTED: uncharacterized protein LOC100193074 isoform X1 [Zea mays];gi|413953172|gb|AFW85821.1|//hypothetical protein ZEAMMB73_208947 [Zea mays];gi|212722518|ref|NP_001131712.1|//uncharacterized protein LOC100193074 [Zea mays]
Zm00001d032359.1	Zm00001d032359_T001.1,Zm00001d032359_T002.1,Zm00001d032359_T003.1	232.22	230.74	95.84	93.96	115.44	103.04	176.48	177.96	114.32	134.4	168.59	201.53	NA	GO:0003677//DNA binding	NA	K03627//putative transcription factor	gi|413920979|gb|AFW60911.1|//multi-protein bridging factor-like protein [Zea mays];gi|939699102|ref|NP_001148025.2|//uncharacterized protein LOC100193883 [Zea mays]
Zm00001d003945.1	Zm00001d003945_T001.1,Zm00001d003945_T002.1,Zm00001d003945_T003.1,Zm00001d003945_T004.1,Zm00001d003945_T005.1	232.1	196.93	116.86	119.7	67.62	73.4	138.78	216.36	109.41	115.32	56.37	41.97	NA	NA	NA	K00430//peroxidase [EC:1.11.1.7];K07213//copper chaperone	gi|226495193|ref|NP_001151748.1|//mouse DNA EBV homolog 1 [Zea mays]
Zm00001d017526.1	Zm00001d017526_T001.1,Zm00001d017526_T002.1,Zm00001d017526_T003.1,Zm00001d017526_T004.1,Zm00001d017526_T005.1	232.06	212.77	347.78	367.85	605.23	509.89	199.78	143.18	375.05	409.3	768.46	761.08	GO:0031224//intrinsic component of membrane	NA	GO:0006810//transport	K09872//aquaporin PIP	gi|473940292|gb|EMS50327.1|//Aquaporin PIP1-5 [Triticum urartu];gi|194700854|gb|ACF84511.1|//unknown [Zea mays];gi|475532037|gb|EMT08164.1|//hypothetical protein F775_43855 [Aegilops tauschii];gi|629112542|gb|KCW77502.1|//hypothetical protein EUGRSUZ_D01836 [Eucalyptus grandis]
Zm00001d015300.1	Zm00001d015300_T001.1,Zm00001d015300_T002.1,Zm00001d015300_T003.1,Zm00001d015300_T004.1	231.02	232.68	601.94	646.32	502.12	575.49	562.9	726.44	599.25	650.74	338.77	344.64	GO:0043231//intracellular membrane-bounded organelle;GO:0030529//intracellular ribonucleoprotein complex	NA	NA	K02885//large subunit ribosomal protein L19e	gi|985567279|ref|NP_001306703.1|//60S ribosomal protein L19 [Zea mays]
Zm00001d033846.1	Zm00001d033846_T001.1	230.76	180.53	47.16	46.97	56.64	51.73	317.1	316.86	67.99	49.13	61.15	45.91	NA	NA	NA	NA	gi|226507749|ref|NP_001142527.1|//uncharacterized protein LOC100274767 [Zea mays]
Zm00001d014679.1	Zm00001d014679_T001.1	230.62	222.9	388.59	372.45	228.78	228.65	543.89	608.86	412.76	386.1	372.71	353.05	GO:0030529//intracellular ribonucleoprotein complex	GO:0005198//structural molecule activity	GO:0006412//translation	K02942//large subunit ribosomal protein LP1	gi|413934791|gb|AFW69342.1|//hypothetical protein ZEAMMB73_396059 [Zea mays]
Zm00001d012081.1	Zm00001d012081_T001.1	230.29	144.26	357.76	387.51	89.56	98.34	198.52	150.11	94.11	125.63	52.74	52.95	NA	GO:0016787//hydrolase activity	GO:0010876//lipid localization	NA	gi|226508598|ref|NP_001147277.1|//protease inhibitor/seed storage/LTP family protein precursor [Zea mays]
Zm00001d053228.1	Zm00001d053228_T001.1,Zm00001d053228_T002.1,Zm00001d053228_T003.1	230.2	261.06	411.27	450.43	236.22	284.65	344.16	351.97	407.47	439.77	358.17	321.51	GO:0009536//plastid	GO:0022892//substrate-specific transporter activity;GO:0019842//vitamin binding	GO:0006631//fatty acid metabolic process	K03955//NADH dehydrogenase (ubiquinone) 1 alpha/beta subcomplex 1;K00850//6-phosphofructokinase 1 [EC:2.7.1.11]	gi|413925744|gb|AFW65676.1|//hypothetical protein ZEAMMB73_752617, partial [Zea mays];gi|619328941|ref|NP_001278683.1|//acyl-[acyl-carrier protein] desaturase [Zea mays]
Zm00001d037905.1	Zm00001d037905_T001.1,Zm00001d037905_T002.1,Zm00001d037905_T003.1,Zm00001d037905_T004.1,Zm00001d037905_T005.1,Zm00001d037905_T006.1,Zm00001d037905_T007.1,Zm00001d037905_T008.1,Zm00001d037905_T009.1,Zm00001d037905_T010.1,Zm00001d037905_T011.1,Zm00001d037905_T012.1,Zm00001d037905_T013.1,Zm00001d037905_T014.1,Zm00001d037905_T015.1,Zm00001d037905_T016.1,Zm00001d037905_T017.1,Zm00001d037905_T018.1,Zm0…	230.02	228.22	362.39	375.63	222.1	248.96	453.22	613.8	423.61	469.86	424.73	343.96	GO:0043231//intracellular membrane-bounded organelle;GO:0044424//intracellular part	GO:0008135//translation factor activity, RNA binding;GO:0005515//protein binding;GO:0032561//guanyl ribonucleotide binding;GO:0017111//nucleoside-triphosphatase activity	GO:0006412//translation;GO:0009207//purine ribonucleoside triphosphate catabolic process	K03231//elongation factor 1-alpha	gi|195625336|gb|ACG34498.1|//elongation factor 1-alpha [Zea mays];gi|629099610|gb|KCW65375.1|//hypothetical protein EUGRSUZ_G02807 [Eucalyptus grandis];gi|238014024|gb|ACR38047.1|//unknown [Zea mays];gi|145323788|ref|NP_001077483.1|//elongation factor 1-alpha 2 [Arabidopsis thaliana]
Zm00001d013111.1	Zm00001d013111_T001.1	228.98	220.74	73.83	81.96	93.13	95.95	249.37	241.26	78.82	85.24	123.4	84.72	GO:0044424//intracellular part	GO:0043169//cation binding;GO:0005515//protein binding;GO:0032559//adenyl ribonucleotide binding	GO:0044267//cellular protein metabolic process;GO:0006950//response to stress	K09503//DnaJ homolog subfamily A member 2	gi|413932870|gb|AFW67421.1|//putative dnaJ chaperone family protein [Zea mays]
Zm00001d014733.1	Zm00001d014733_T001.1	227.01	195.24	592.64	560.62	645.18	577.18	800.98	731.61	663.31	648.84	698.46	546.03	GO:0044464//cell part	GO:0046914//transition metal ion binding	NA	NA	gi|195637090|gb|ACG38013.1|//hypothetical protein [Zea mays]
Zm00001d013725.1	Zm00001d013725_T001.1,Zm00001d013725_T002.1,Zm00001d013725_T003.1,Zm00001d013725_T004.1	224.9	235.75	762.25	704.55	270.15	344.68	321.8	170.68	902.11	769.62	609.12	444.04	NA	GO:0046914//transition metal ion binding;GO:0003824//catalytic activity	GO:0008152//metabolic process	K05282//gibberellin 20-oxidase [EC:1.14.11.12];K05278//flavonol synthase [EC:1.14.11.23];K00475//naringenin 3-dioxygenase [EC:1.14.11.9];K06892//feruloyl-CoA ortho-hydroxylase [EC:1.14.11.-]	gi|194703858|gb|ACF86013.1|//unknown [Zea mays];gi|670404150|ref|XP_008643721.1|//PREDICTED: LOC100283169 isoform X1 [Zea mays];gi|226492274|ref|NP_001149543.1|//uncharacterized protein LOC100283169 [Zea mays]
Zm00001d028630.1	Zm00001d028630_T001.1,Zm00001d028630_T002.1,Zm00001d028630_T003.1,Zm00001d028630_T004.1,Zm00001d028630_T005.1,Zm00001d028630_T006.1	224.16	229.44	60.19	60.87	97.04	68.97	393.71	545.61	23.07	27.16	131.45	95.7	NA	GO:0032559//adenyl ribonucleotide binding	GO:0050896//response to stimulus	K03283//heat shock 70kDa protein 1/8	gi|970636264|gb|KUF80963.1|//Heat shock 70 kDa protein [Phytophthora nicotianae];gi|920679271|gb|KOM26183.1|//hypothetical protein LR48_Vigan238s001600 [Vigna angularis];gi|226500092|ref|NP_001148198.1|//heat shock cognate 70 kDa protein 2 [Zea mays]
Zm00001d042966.1	Zm00001d042966_T001.1,Zm00001d042966_T002.1,Zm00001d042966_T003.1	223.51	241.37	281.31	286.93	167.35	194.5	345.83	477.24	216.44	244.38	225.14	226.02	GO:0030529//intracellular ribonucleoprotein complex	GO:0005198//structural molecule activity	GO:0010467//gene expression	K02973//small subunit ribosomal protein S23e	gi|670405464|ref|XP_008644390.1|//PREDICTED: 40S ribosomal protein S23-like [Zea mays];gi|125572544|gb|EAZ14059.1|//hypothetical protein OsJ_03983 [Oryza sativa Japonica Group]
Zm00001d014954.1	Zm00001d014954_T001.1,Zm00001d014954_T002.1,Zm00001d014954_T003.1,Zm00001d014954_T004.1,Zm00001d014954_T005.1,Zm00001d014954_T006.1,Zm00001d014954_T007.1	221.99	221.56	334.57	296.57	236.08	271.93	280.68	331.13	243.57	272.24	272.79	265.77	GO:0044424//intracellular part	NA	NA	NA	gi|195605616|gb|ACG24638.1|//translationally-controlled tumor protein [Zea mays];gi|670405197|ref|XP_008644262.1|//PREDICTED: translationally-controlled tumor protein homolog isoform X1 [Zea mays]
Zm00001d022180.1	Zm00001d022180_T001.1,Zm00001d022180_T002.1,Zm00001d022180_T003.1,Zm00001d022180_T004.1,Zm00001d022180_T005.1,Zm00001d022180_T006.1,Zm00001d022180_T007.1,Zm00001d022180_T008.1,Zm00001d022180_T009.1,Zm00001d022180_T010.1,Zm00001d022180_T011.1	221.39	253.47	416.22	439.43	288.53	331.94	414.51	491.55	360.83	387.05	333.83	331.8	GO:0030529//intracellular ribonucleoprotein complex;GO:0005622//intracellular	GO:0005198//structural molecule activity	GO:0010467//gene expression	K02991//small subunit ribosomal protein S6e;K14498//serine/threonine-protein kinase SRK2 [EC:2.7.11.1]	gi|162463315|ref|NP_001105544.1|//ribosomal proteinS6 [Zea mays]
Zm00001d017857.1	Zm00001d017857_T001.1,Zm00001d017857_T002.1,Zm00001d017857_T003.1,Zm00001d017857_T004.1	221.19	236.34	544.18	570.94	388.78	477.07	667.79	785.48	489.62	561.61	448.92	380.27	GO:0031224//intrinsic component of membrane;GO:0043231//intracellular membrane-bounded organelle;GO:0019866//organelle inner membrane	NA	GO:0006810//transport	K05863//solute carrier family 25 (mitochondrial adenine nucleotide translocator), member 4/5/6/31	gi|193211485|ref|NP_001105431.1|//ADP,ATP carrier protein 1, mitochondrial precursor [Zea mays]
Zm00001d039043.1	Zm00001d039043_T001.1,Zm00001d039043_T002.1,Zm00001d039043_T003.1,Zm00001d039043_T004.1,Zm00001d039043_T005.1,Zm00001d039043_T006.1,Zm00001d039043_T007.1,Zm00001d039043_T008.1,Zm00001d039043_T009.1,Zm00001d039043_T010.1,Zm00001d039043_T011.1,Zm00001d039043_T012.1,Zm00001d039043_T013.1	221.01	244.82	748.37	764.97	673.76	829.48	1111.86	1160.9	1305.82	1333.07	1491.34	965.33	GO:0043231//intracellular membrane-bounded organelle;GO:0031410//cytoplasmic vesicle	GO:0004175//endopeptidase activity	GO:0019538//protein metabolic process	K08245//phytepsin [EC:3.4.23.40]	gi|670413306|ref|XP_008647844.1|//PREDICTED: aspartic proteinase oryzasin-1 isoform X1 [Zea mays]
Zm00001d045320.1	Zm00001d045320_T001.1,Zm00001d045320_T002.1,Zm00001d045320_T003.1,Zm00001d045320_T004.1,Zm00001d045320_T005.1,Zm00001d045320_T006.1,Zm00001d045320_T007.1	220.87	239.82	333.04	337.29	415.41	435.33	279.74	213.96	385.35	323.31	394.42	366.02	NA	GO:0008135//translation factor activity, RNA binding	GO:0006412//translation	NA	gi|670437335|ref|XP_008659283.1|//PREDICTED: transcription elongation factor 1 homolog [Zea mays]
Zm00001d020003.1	Zm00001d020003_T001.1,Zm00001d020003_T002.1,Zm00001d020003_T003.1	219.91	222.48	133.85	137.65	130.42	146.36	160.77	193.56	114.68	131.87	118.59	114.31	NA	GO:0016879//ligase activity, forming carbon-nitrogen bonds	GO:0006464//cellular protein modification process	K10704//ubiquitin-conjugating enzyme E2 variant	gi|670421497|ref|XP_008651647.1|//PREDICTED: uncharacterized protein LOC100382057 isoform X1 [Zea mays];gi|293333587|ref|NP_001168293.1|//uncharacterized protein LOC100382057 [Zea mays]
Zm00001d034790.1	Zm00001d034790_T001.1	218.3	235.35	482.58	493.18	307.62	337.14	461.31	499.14	449.45	552.4	347.79	352.49	GO:0030529//intracellular ribonucleoprotein complex	GO:0003723//RNA binding;GO:0005198//structural molecule activity	GO:0010467//gene expression	K02987//small subunit ribosomal protein S4e	gi|673921736|ref|NP_001288485.1|//40S ribosomal protein S4-like [Zea mays]
Zm00001d021061.1	Zm00001d021061_T001.1	217.77	215.44	260.64	270.74	201.45	229.86	425.02	424.6	285.91	289.22	289.56	288.85	GO:0030529//intracellular ribonucleoprotein complex	GO:0005198//structural molecule activity	GO:0022613//ribonucleoprotein complex biogenesis;GO:0010467//gene expression	K02936//large subunit ribosomal protein L7Ae	gi|992277557|gb|KXG35979.1|//hypothetical protein SORBI_002G258800 [Sorghum bicolor]
Zm00001d019283.1	Zm00001d019283_T001.1,Zm00001d019283_T002.1,Zm00001d019283_T003.1,Zm00001d019283_T004.1,Zm00001d019283_T005.1,Zm00001d019283_T006.1,Zm00001d019283_T007.1,Zm00001d019283_T008.1,Zm00001d019283_T009.1,Zm00001d019283_T010.1	217.06	230.44	58.58	60.06	56.78	46.62	91.14	80.69	62.22	80.66	128.51	158.23	GO:0031410//cytoplasmic vesicle;GO:0044432//endoplasmic reticulum part	GO:0030246//carbohydrate binding;GO:0046872//metal ion binding;GO:0005515//protein binding	GO:0044267//cellular protein metabolic process;GO:0032501//multicellular organismal process;GO:0006874//cellular calcium ion homeostasis	K08057//calreticulin	gi|822885226|ref|NP_001296184.1|//calreticulin 2 precursor [Zea mays];gi|944220126|gb|KQK85005.1|//hypothetical protein SETIT_040864mg [Setaria italica]
Zm00001d002326.1	Zm00001d002326_T001.1,Zm00001d002326_T002.1,Zm00001d002326_T003.1,Zm00001d002326_T004.1,Zm00001d002326_T005.1,Zm00001d002326_T006.1,Zm00001d002326_T007.1,Zm00001d002326_T008.1,Zm00001d002326_T009.1,Zm00001d002326_T010.1,Zm00001d002326_T011.1,Zm00001d002326_T012.1,Zm00001d002326_T013.1	216.34	233.19	237.18	230.34	153.08	159.47	172.46	199.26	153.79	209.83	234.18	291.68	GO:0043231//intracellular membrane-bounded organelle	GO:0016769//transferase activity, transferring nitrogenous groups;GO:0048037//cofactor binding	NA	K16871//4-aminobutyrate---pyruvate transaminase [EC:2.6.1.96]	gi|743855891|ref|XP_010941664.1|//PREDICTED: probable gamma-aminobutyrate transaminase 3, mitochondrial [Elaeis guineensis];gi|670375114|ref|XP_008668890.1|//PREDICTED: gamma-aminobutyrate transaminase 1, mitochondrial-like [Zea mays]
Zm00001d040029.1	Zm00001d040029_T001.1,Zm00001d040029_T002.1	215.97	189.47	902.37	799.97	964.11	771.91	702.47	288.19	893.8	974.57	2107.9	2720.78	NA	GO:0004866//endopeptidase inhibitor activity	NA	NA	gi|226507751|ref|NP_001148335.1|//Bowman-Birk type wound-induced proteinase inhibitor WIP1 precursor [Zea mays]
Zm00001d025617.1	Zm00001d025617_T001.1,Zm00001d025617_T002.1,Zm00001d025617_T003.1,Zm00001d025617_T004.1,Zm00001d025617_T005.1,Zm00001d025617_T006.1,Zm00001d025617_T007.1,Zm00001d025617_T008.1,Zm00001d025617_T009.1,Zm00001d025617_T010.1	215.47	211.87	386.28	397.71	374.73	382.51	435.7	573.56	318.77	390.91	277.83	224.43	GO:0043231//intracellular membrane-bounded organelle	GO:0016817//hydrolase activity, acting on acid anhydrides;GO:0005515//protein binding	NA	K06630//14-3-3 protein epsilon	gi|965668359|dbj|BAT82966.1|//hypothetical protein VIGAN_04005500 [Vigna angularis var. angularis];gi|413918562|gb|AFW58494.1|//FUSICOCCIN receptor protein s [Zea mays];gi|414586863|tpg|DAA37434.1|//TPA: LOW QUALITY PROTEIN: general regulatory factor1 [Zea mays]
Zm00001d003896.1	Zm00001d003896_T001.1,Zm00001d003896_T002.1,Zm00001d003896_T003.1,Zm00001d003896_T004.1	215.33	190.59	325.95	308.63	183.3	205.69	413.62	415.4	315.26	267.43	244.41	238.23	GO:0030529//intracellular ribonucleoprotein complex	GO:0005198//structural molecule activity	GO:0010467//gene expression	K02870//large subunit ribosomal protein L12e	gi|226507174|ref|NP_001148735.1|//uncharacterized protein LOC100282351 [Zea mays]
Zm00001d037961.1	Zm00001d037961_T001.1,Zm00001d037961_T002.1,Zm00001d037961_T003.1,Zm00001d037961_T004.1,Zm00001d037961_T005.1,Zm00001d037961_T006.1,Zm00001d037961_T007.1,Zm00001d037961_T008.1,Zm00001d037961_T009.1,Zm00001d037961_T010.1,Zm00001d037961_T011.1,Zm00001d037961_T012.1,Zm00001d037961_T013.1,Zm00001d037961_T014.1,Zm00001d037961_T015.1,Zm00001d037961_T016.1	214.23	253.28	379.18	429.75	291.72	382.43	657.9	519.71	569.86	554.35	381.44	314.18	GO:0043231//intracellular membrane-bounded organelle	GO:0016614//oxidoreductase activity, acting on CH-OH group of donors;GO:0043169//cation binding;GO:0000166//nucleotide binding;GO:0016615//malate dehydrogenase activity;GO:0003824//catalytic activity;GO:0005488//binding	GO:0043648//dicarboxylic acid metabolic process;GO:0008152//metabolic process	K00029//malate dehydrogenase (oxaloacetate-decarboxylating)(NADP+) [EC:1.1.1.40]	gi|413945039|gb|AFW77688.1|//malic enzyme [Zea mays];gi|670414155|ref|XP_008648302.1|//PREDICTED: NADP-dependent malic enzyme isoform X4 [Zea mays]
Zm00001d031620.1	Zm00001d031620_T001.1,Zm00001d031620_T002.1	214.08	201.84	73.04	75.35	157.58	137.63	101.81	80.34	63.4	74.21	153.58	196.41	GO:0043231//intracellular membrane-bounded organelle	GO:0003677//DNA binding;GO:0001071//nucleic acid binding transcription factor activity	GO:0006351//transcription, DNA-templated	K09264//MADS-box transcription factor, plant;K09260//MADS-box transcription enhancer factor 2A	gi|162458892|ref|NP_001105153.1|//MADS6 [Zea mays]
Zm00001d029527.1	Zm00001d029527_T001.1,Zm00001d029527_T002.1,Zm00001d029527_T003.1,Zm00001d029527_T004.1,Zm00001d029527_T005.1	213.74	207.58	304.86	317.89	189.79	200.71	275.01	305.38	290.66	321.64	189.03	171.25	NA	NA	NA	K18635//protein SPIRAL1 and related proteins	gi|414867257|tpg|DAA45814.1|//TPA: hypothetical protein ZEAMMB73_833799 [Zea mays];gi|670360298|ref|XP_008677707.1|//PREDICTED: LOC100283729 isoform X1 [Zea mays]
Zm00001d036151.1	Zm00001d036151_T001.1	212.17	211.93	461.1	459.43	650.31	560	458.05	362.96	520.13	500.07	678.51	681.33	NA	GO:0008135//translation factor activity, RNA binding	GO:0006412//translation	K03236//translation initiation factor 1A	gi|238011384|gb|ACR36727.1|//unknown [Zea mays]
Zm00001d034037.1	Zm00001d034037_T001.1	211.92	180.48	176.48	182.5	269.47	251.31	227.54	182.68	192.65	195.45	271.46	319.02	NA	GO:0043169//cation binding	GO:0006812//cation transport	NA	gi|226494604|ref|NP_001149523.1|//uncharacterized protein LOC100283149 [Zea mays]
Zm00001d032760.1	Zm00001d032760_T001.1	211.84	196.1	369.67	392.3	233.3	257.47	449.09	477.07	398.08	416.8	332.95	317.56	GO:0030529//intracellular ribonucleoprotein complex	GO:0005198//structural molecule activity	GO:0010467//gene expression	K02889//large subunit ribosomal protein L21e	gi|944224400|gb|KQK88804.1|//hypothetical protein SETIT_036829mg [Setaria italica]
Zm00001d048787.1	Zm00001d048787_T001.1	211.56	192.66	462.43	469.38	381	373.71	775.95	735.11	405.26	426.16	443.48	362.23	GO:0030529//intracellular ribonucleoprotein complex	GO:0005198//structural molecule activity	GO:0010467//gene expression	K02980//small subunit ribosomal protein S29e	gi|992167718|gb|KXG28989.1|//hypothetical protein SORBI_005G195300 [Sorghum bicolor]
Zm00001d034059.1	Zm00001d034059_T001.1,Zm00001d034059_T002.1,Zm00001d034059_T003.1,Zm00001d034059_T004.1,Zm00001d034059_T005.1,Zm00001d034059_T006.1,Zm00001d034059_T007.1	211.45	210.48	552.3	537.73	292.17	325.61	925.15	1033.92	633.2	655.6	654.57	533.58	GO:0030529//intracellular ribonucleoprotein complex	GO:0005198//structural molecule activity	GO:0010467//gene expression	K02872//large subunit ribosomal protein L13Ae	gi|194690170|gb|ACF79169.1|//unknown [Zea mays]
Zm00001d042308.1	Zm00001d042308_T001.1,Zm00001d042308_T002.1,Zm00001d042308_T003.1	210.76	217.63	500.19	497.63	268.75	315.69	484.73	593.87	400.63	438.62	366.28	336.92	GO:0030529//intracellular ribonucleoprotein complex	GO:0005198//structural molecule activity	GO:0010467//gene expression	K02873//large subunit ribosomal protein L13e	gi|239835740|ref|NP_001155192.1|//60S ribosomal protein L13 [Zea mays]
Zm00001d008594.1	Zm00001d008594_T001.1	209.81	210.95	965.35	1007.34	883.12	866.72	826.17	689.97	965.75	890.9	839.27	655.48	GO:0043231//intracellular membrane-bounded organelle;GO:0030529//intracellular ribonucleoprotein complex	GO:0005198//structural molecule activity	GO:0010467//gene expression	K02898//large subunit ribosomal protein L26e	gi|238011054|gb|ACR36562.1|//unknown [Zea mays]
Zm00001d033531.1	Zm00001d033531_T001.1	208.61	179.73	360.87	344.62	309.77	271.08	541.27	541.23	431.74	460.23	517.26	465.83	NA	NA	NA	NA	gi|226533170|ref|NP_001144110.1|//uncharacterized protein LOC100276950 [Zea mays]
Zm00001d031627.1	Zm00001d031627_T001.1,Zm00001d031627_T002.1,Zm00001d031627_T003.1	206.85	179.3	158.1	147.5	101.84	105.35	164.08	180.76	111.37	100.92	121.94	115.96	GO:0044464//cell part	NA	GO:0051234//establishment of localization	K17265//Ras GTPase-activating protein-binding protein 1 [EC:3.6.4.12 3.6.4.13];K12669//oligosaccharyltransferase complex subunit gamma	gi|219885141|gb|ACL52945.1|//unknown [Zea mays];gi|224029371|gb|ACN33761.1|//unknown [Zea mays];gi|670396166|ref|XP_008678399.1|//PREDICTED: nuclear transport factor 2-like [Zea mays]
Zm00001d048158.1	Zm00001d048158_T001.1,Zm00001d048158_T002.1,Zm00001d048158_T003.1,Zm00001d048158_T004.1	206.73	176.86	218.94	250.91	163.25	210.16	141.5	163.97	97.89	121.98	110.24	115.61	GO:0030529//intracellular ribonucleoprotein complex	GO:0005198//structural molecule activity	GO:0010467//gene expression	K02984//small subunit ribosomal protein S3Ae	gi|413956681|gb|AFW89330.1|//40S ribosomal protein S3a [Zea mays];gi|226499480|ref|NP_001141038.1|//uncharacterized protein LOC100273118 [Zea mays]
Zm00001d008387.1	Zm00001d008387_T001.1,Zm00001d008387_T002.1	205.27	207.04	473.19	452.97	234.1	273.45	520.55	626.23	387.38	391.5	387.94	335.15	GO:0030529//intracellular ribonucleoprotein complex	GO:0005198//structural molecule activity;GO:0003676//nucleic acid binding	GO:0010467//gene expression	K02989//small subunit ribosomal protein S5e	gi|195605288|gb|ACG24474.1|//40S ribosomal protein S5 [Zea mays]
Zm00001d045448.1	Zm00001d045448_T001.1,Zm00001d045448_T002.1,Zm00001d045448_T003.1	204.69	209.39	301.08	304.63	255.61	285.11	405.55	426.84	285.36	288.34	364.81	357.46	GO:0030529//intracellular ribonucleoprotein complex	GO:0005198//structural molecule activity;GO:0003676//nucleic acid binding	GO:0010467//gene expression	K02969//small subunit ribosomal protein S20e	gi|195649609|gb|ACG44272.1|//40S ribosomal protein S20 [Zea mays]
Zm00001d038376.1	Zm00001d038376_T001.1,Zm00001d038376_T002.1	203.84	216.14	149.22	153.44	148.13	174.98	256.13	228.47	152.98	158.61	212.64	205.19	NA	GO:0032559//adenyl ribonucleotide binding;GO:0019787//ubiquitin-like protein transferase activity	GO:0070646//protein modification by small protein removal	K10575//ubiquitin-conjugating enzyme E2 G1 [EC:2.3.2.23]	gi|162457809|ref|NP_001105605.1|//ubiquitin-conjugating enzyme protein E2 [Zea mays]
Zm00001d014258.1	Zm00001d014258_T001.1,Zm00001d014258_T002.1,Zm00001d014258_T003.1,Zm00001d014258_T004.1,Zm00001d014258_T005.1,Zm00001d014258_T006.1,Zm00001d014258_T007.1,Zm00001d014258_T008.1,Zm00001d014258_T009.1,Zm00001d014258_T010.1	203.72	214.46	113.72	118	83.06	92.84	541.06	825.17	106.14	129.1	125.47	170.6	NA	GO:0047635//alanine-oxo-acid transaminase activity;GO:0008483//transaminase activity;GO:0016846//carbon-sulfur lyase activity;GO:0048037//cofactor binding	GO:0008652//cellular amino acid biosynthetic process;GO:0009058//biosynthetic process	K00814//alanine transaminase [EC:2.6.1.2]	gi|670402767|ref|XP_008681269.1|//PREDICTED: uncharacterized protein LOC100216685 isoform X1 [Zea mays];gi|413934299|gb|AFW68850.1|//alanine aminotransferase [Zea mays]
Zm00001d030617.1	Zm00001d030617_T001.1	202.92	159.8	136.15	143.26	166.05	157.24	296.51	114.26	197.17	188.59	142.41	127.09	GO:0043231//intracellular membrane-bounded organelle	GO:0003677//DNA binding;GO:0005515//protein binding;GO:0001071//nucleic acid binding transcription factor activity	GO:0006351//transcription, DNA-templated	K09060//plant G-box-binding factor	gi|194690420|gb|ACF79294.1|//unknown [Zea mays]
Zm00001d050300.1	Zm00001d050300_T001.1,Zm00001d050300_T002.1,Zm00001d050300_T003.1	202.62	194.63	216.52	214.97	159.14	205.17	335.29	339.89	187.37	185.58	176.87	163.99	GO:0043231//intracellular membrane-bounded organelle	GO:0005488//binding	NA	K14838//nucleolar protein 15	gi|194697602|gb|ACF82885.1|//unknown [Zea mays]
Zm00001d002325.1	Zm00001d002325_T001.1,Zm00001d002325_T002.1	200.12	198.45	31.25	26.6	17.3	19.61	52.86	41.86	18.37	18.64	25.01	33.83	NA	NA	NA	K20283//golgin subfamily A member 4	gi|242074314|ref|XP_002447093.1|//hypothetical protein SORBIDRAFT_06g028450 [Sorghum bicolor];gi|670375112|ref|XP_008668889.1|//PREDICTED: intracellular protein transport protein USO1-like [Zea mays]
Zm00001d031344.1	Zm00001d031344_T001.1,Zm00001d031344_T002.1	199.94	211.55	266.51	245.62	43.04	45.17	121.72	157.94	194.33	204.11	28.11	19.68	NA	NA	NA	NA	NA
Zm00001d009579.1	Zm00001d009579_T001.1	199.92	194.39	249.47	253.02	152.71	167.75	529.46	520.61	297.98	294.77	292.1	269.42	GO:0030529//intracellular ribonucleoprotein complex	GO:0005198//structural molecule activity	GO:0010467//gene expression	K02882//large subunit ribosomal protein L18Ae	gi|934635770|ref|NP_001152434.2|//uncharacterized protein LOC100286074 [Zea mays]
Zm00001d045315.1	Zm00001d045315_T001.1,Zm00001d045315_T002.1,Zm00001d045315_T003.1,Zm00001d045315_T004.1	199.8	191.86	245.18	255.53	207	224.65	255.95	297.64	241.9	273.26	236.04	190.44	GO:0043231//intracellular membrane-bounded organelle;GO:0000502//proteasome complex	GO:0004175//endopeptidase activity	GO:0006508//proteolysis	K02737//20S proteasome subunit beta 5 [EC:3.4.25.1]	gi|212721760|ref|NP_001132821.1|//uncharacterized protein LOC100194311 [Zea mays]
Zm00001d036036.1	Zm00001d036036_T001.1	198.82	205.92	424.73	423.19	458.56	473.61	489.94	505.78	441.75	434	482.76	369.76	GO:0043231//intracellular membrane-bounded organelle;GO:0000785//chromatin	GO:0003676//nucleic acid binding	GO:0034728//nucleosome organization	K11253//histone H3	gi|147826736|emb|CAN70652.1|//hypothetical protein VITISV_010022 [Vitis vinifera]
Zm00001d017271.1	Zm00001d017271_T001.1,Zm00001d017271_T002.1,Zm00001d017271_T003.1,Zm00001d017271_T004.1,Zm00001d017271_T005.1,Zm00001d017271_T006.1,Zm00001d017271_T007.1,Zm00001d017271_T008.1,Zm00001d017271_T009.1,Zm00001d017271_T010.1,Zm00001d017271_T011.1	198.27	194.82	311.18	323.63	299.7	343.87	269.28	278.66	262.97	321.18	430.51	418.07	GO:0031410//cytoplasmic vesicle	GO:0019206//nucleoside kinase activity	GO:0043101//purine-containing compound salvage;GO:0006796//phosphate-containing compound metabolic process	K00856//adenosine kinase [EC:2.7.1.20]	gi|670409422|ref|XP_008645951.1|//PREDICTED: adenosine kinase 2 [Zea mays];gi|413937854|gb|AFW72405.1|//hypothetical protein ZEAMMB73_112159 [Zea mays]
Zm00001d015431.1	Zm00001d015431_T001.1	198.25	176.2	221.25	223.66	215.32	185.01	312.58	356.2	222.53	231.12	315.2	278.63	NA	NA	NA	NA	gi|226504094|ref|NP_001150164.1|//fiber protein Fb15 [Zea mays]
Zm00001d007815.1	Zm00001d007815_T001.1,Zm00001d007815_T002.1,Zm00001d007815_T003.1,Zm00001d007815_T004.1	197.68	200.02	369.94	399.39	196.94	230.38	595.67	524.14	305.56	332.44	333.77	281.69	GO:0030529//intracellular ribonucleoprotein complex	GO:0005198//structural molecule activity;GO:0003676//nucleic acid binding	GO:0010467//gene expression	K02958//small subunit ribosomal protein S15e	gi|223973369|gb|ACN30872.1|//unknown [Zea mays];gi|224035411|gb|ACN36781.1|//unknown [Zea mays];gi|226533381|ref|NP_001147395.1|//40S ribosomal protein S15 [Zea mays]
Zm00001d012966.1	Zm00001d012966_T001.1,Zm00001d012966_T002.1	197.55	215.47	205.84	208.62	204.22	217.81	226.47	210.54	232.92	231.34	272.87	284.24	GO:0044424//intracellular part	GO:0008092//cytoskeletal protein binding	NA	K05765//cofilin	gi|226500484|ref|NP_001146959.1|//actin-depolymerizing factor 3 [Zea mays]
Zm00001d054107.1	Zm00001d054107_T001.1,Zm00001d054107_T002.1,Zm00001d054107_T003.1,Zm00001d054107_T004.1,Zm00001d054107_T005.1,Zm00001d054107_T006.1	197.5	204.12	282.45	297.96	228.15	270.02	460.56	457.28	343.54	382.04	262.43	180.9	NA	NA	NA	K09560//suppressor of tumorigenicity protein 13	gi|226528471|ref|NP_001150109.1|//hsc70-interacting protein [Zea mays]
Zm00001d018837.1	Zm00001d018837_T001.1	196.77	252.66	20.4	24.23	5.55	6.92	31.65	18.2	28.84	30.82	2.37	0.8	NA	NA	NA	K12472//epidermal growth factor receptor substrate 15	gi|670420645|ref|XP_008651169.1|//PREDICTED: uncharacterized protein LOC100274899 isoform X1 [Zea mays]
Zm00001d025913.1	Zm00001d025913_T001.1	196.24	234.42	455.7	518.42	265.96	292.75	227.68	198.98	604.43	642.98	259.48	247.04	GO:0043231//intracellular membrane-bounded organelle;GO:0000785//chromatin	GO:0003676//nucleic acid binding	GO:0034728//nucleosome organization	K11252//histone H2B	gi|75102841|sp|Q43217.3|H2B3_WHEAT//RecName: Full=Histone H2B.3; AltName: Full=wcH2B-8
Zm00001d029304.1	Zm00001d029304_T001.1	196.05	177.74	40.91	48.05	59.57	58.83	161.54	140.79	48.57	47.88	82.61	54.43	GO:0044424//intracellular part	GO:0043169//cation binding;GO:0005515//protein binding;GO:0032559//adenyl ribonucleotide binding	GO:0044267//cellular protein metabolic process;GO:0006950//response to stress	K09503//DnaJ homolog subfamily A member 2	gi|414866977|tpg|DAA45534.1|//TPA: putative dnaJ chaperone family protein [Zea mays]
Zm00001d006220.1	Zm00001d006220_T001.1,Zm00001d006220_T002.1,Zm00001d006220_T003.1,Zm00001d006220_T004.1,Zm00001d006220_T005.1,Zm00001d006220_T006.1,Zm00001d006220_T007.1,Zm00001d006220_T008.1,Zm00001d006220_T009.1,Zm00001d006220_T010.1,Zm00001d006220_T011.1,Zm00001d006220_T012.1,Zm00001d006220_T013.1	195.69	193.81	102.38	100.14	69.58	80.56	152.85	136.44	80.93	71.94	82.87	85.63	NA	GO:0008135//translation factor activity, RNA binding;GO:0046914//transition metal ion binding	GO:0006412//translation;GO:0006351//transcription, DNA-templated	K03124//transcription initiation factor TFIIB	gi|226503255|ref|NP_001149721.1|//transcription initiation factor IIB [Zea mays];gi|573957351|ref|XP_006660890.1|//PREDICTED: transcription initiation factor IIB-like [Oryza brachyantha]
Zm00001d049500.1	Zm00001d049500_T001.1,Zm00001d049500_T002.1,Zm00001d049500_T003.1	195.17	191.87	404.69	396.33	237.74	258.11	488.2	521.1	409.38	407.06	358.4	351.57	GO:0030529//intracellular ribonucleoprotein complex	GO:0005198//structural molecule activity;GO:0003676//nucleic acid binding	GO:0010467//gene expression	K02985//small subunit ribosomal protein S3e	gi|944236338|gb|KQL00676.1|//hypothetical protein SETIT_014067mg [Setaria italica];gi|226508400|ref|NP_001142180.1|//uncharacterized LOC100274348 [Zea mays]
Zm00001d007234.1	Zm00001d007234_T001.1,Zm00001d007234_T002.1,Zm00001d007234_T003.1,Zm00001d007234_T004.1	193.46	198.38	237.9	226.63	306.27	284.93	506.71	491.17	197.97	226.96	284.01	193.81	NA	GO:0016209//antioxidant activity;GO:0005506//iron ion binding	GO:0008152//metabolic process;GO:0006950//response to stress	K00434//L-ascorbate peroxidase [EC:1.11.1.11]	gi|194707280|gb|ACF87724.1|//unknown [Zea mays];gi|414591286|tpg|DAA41857.1|//TPA: APx2-Cytosolic Ascorbate Peroxidase [Zea mays]
Zm00001d026278.1	Zm00001d026278_T001.1	193.18	188.16	214.97	219.62	160.29	179.49	271.46	376.65	192.64	225.54	126	139.17	NA	NA	NA	NA	gi|194705118|gb|ACF86643.1|//unknown [Zea mays]
Zm00001d020898.1	Zm00001d020898_T001.1,Zm00001d020898_T002.1,Zm00001d020898_T003.1,Zm00001d020898_T004.1,Zm00001d020898_T005.1,Zm00001d020898_T006.1,Zm00001d020898_T007.1,Zm00001d020898_T008.1,Zm00001d020898_T009.1,Zm00001d020898_T010.1	192.21	175.99	105.48	124.59	196.21	229.17	265.99	273.19	162.66	179.26	119.49	163.81	GO:0044424//intracellular part	GO:0005515//protein binding;GO:0032559//adenyl ribonucleotide binding	GO:0044267//cellular protein metabolic process;GO:0050896//response to stimulus	K04079//molecular chaperone HtpG	gi|629115164|gb|KCW79839.1|//hypothetical protein EUGRSUZ_C01179 [Eucalyptus grandis];gi|840085597|ref|NP_001296963.1|//uncharacterized protein LOC100272368 [Zea mays]
Zm00001d030691.1	Zm00001d030691_T001.1	192.2	186	538.05	548.88	324.53	345.96	684.55	707.46	567.24	562.05	533.28	445.14	GO:0030529//intracellular ribonucleoprotein complex	GO:0005198//structural molecule activity	GO:0010467//gene expression	K02938//large subunit ribosomal protein L8e	gi|195629344|gb|ACG36313.1|//60S ribosomal protein L2 [Zea mays]
Zm00001d014969.1	Zm00001d014969_T001.1,Zm00001d014969_T002.1	191.99	197.45	296.58	290.45	192.2	221.75	541.43	590.22	303.65	327.76	267.98	250.63	GO:0043231//intracellular membrane-bounded organelle;GO:0030529//intracellular ribonucleoprotein complex;GO:0000785//chromatin	GO:0003723//RNA binding;GO:0043169//cation binding;GO:0005198//structural molecule activity	GO:0034728//nucleosome organization;GO:0010467//gene expression	K02922//large subunit ribosomal protein L37e	gi|414867129|tpg|DAA45686.1|//TPA: hypothetical protein ZEAMMB73_173562, partial [Zea mays]
Zm00001d041569.1	Zm00001d041569_T001.1,Zm00001d041569_T002.1,Zm00001d041569_T003.1,Zm00001d041569_T004.1,Zm00001d041569_T005.1,Zm00001d041569_T006.1,Zm00001d041569_T007.1,Zm00001d041569_T008.1,Zm00001d041569_T009.1	191.79	181.67	349.19	341.29	212.01	261.87	546.04	602.21	435.81	428.87	376.92	300.56	GO:0043231//intracellular membrane-bounded organelle;GO:0031224//intrinsic component of membrane;GO:0031410//cytoplasmic vesicle	NA	NA	K13250//translocon-associated protein subunit beta	gi|414878070|tpg|DAA55201.1|//TPA: hypothetical protein ZEAMMB73_114623 [Zea mays];gi|195609004|gb|ACG26332.1|//translocon-associated protein beta containing protein [Zea mays];gi|226495983|ref|NP_001140613.1|//uncharacterized LOC100272685 precursor [Zea mays]
Zm00001d019219.1	Zm00001d019219_T001.1,Zm00001d019219_T002.1,Zm00001d019219_T003.1	191.61	187.01	310.64	333.21	187.64	225.4	427.91	510.95	237.93	268.62	242.83	204.15	GO:0043231//intracellular membrane-bounded organelle;GO:0030529//intracellular ribonucleoprotein complex	GO:0005198//structural molecule activity	GO:0010467//gene expression	K02951//small subunit ribosomal protein S12e	gi|238006450|gb|ACR34260.1|//unknown [Zea mays]
Zm00001d037674.1	Zm00001d037674_T001.1,Zm00001d037674_T002.1	191.61	164.62	977.72	916.83	424.6	478.37	1118.87	1013.6	587.91	487.35	616.25	449.18	NA	GO:0016829//lyase activity;GO:0048037//cofactor binding	NA	K16903//L-tryptophan---pyruvate aminotransferase [EC:2.6.1.99]	gi|413944712|gb|AFW77361.1|//alliin lyase [Zea mays];gi|985575872|gb|AMD16117.1|//alliin lyase precursor [Zea mays]
Zm00001d053785.1	Zm00001d053785_T001.1	191.23	198.09	23.74	24.9	5.64	6.97	30.3	44.96	13.78	16.69	1.71	0.26	GO:0031410//cytoplasmic vesicle	NA	GO:0006950//response to stress	NA	gi|226505088|ref|NP_001152655.1|//uncharacterized protein LOC100286296 [Zea mays]
Zm00001d035558.1	Zm00001d035558_T001.1,Zm00001d035558_T002.1,Zm00001d035558_T003.1,Zm00001d035558_T004.1,Zm00001d035558_T005.1,Zm00001d035558_T006.1,Zm00001d035558_T007.1,Zm00001d035558_T008.1	190.97	178.28	1499.43	1478.64	1097.01	1375.72	124.6	257.52	483.47	310.73	350.37	87.34	NA	NA	NA	NA	gi|223944459|gb|ACN26313.1|//unknown [Zea mays];gi|242086695|ref|XP_002439180.1|//hypothetical protein SORBIDRAFT_09g001860 [Sorghum bicolor];gi|224032987|gb|ACN35569.1|//unknown [Zea mays];gi|259489878|ref|NP_001159346.1|//uncharacterized protein LOC100304441 [Zea mays]
Zm00001d024659.1	Zm00001d024659_T001.1	190.41	254.77	31.16	35.44	6.3	9.15	77.85	40.4	20.13	16.95	6.7	0.2	NA	NA	NA	NA	gi|226532186|ref|NP_001145663.1|//uncharacterized protein LOC100279160 precursor [Zea mays]
Zm00001d028998.1	Zm00001d028998_T001.1	190.39	209.89	955.55	1126.41	954.53	925.55	456.6	384.03	1363.98	1310.5	882.39	985.83	NA	NA	NA	NA	gi|226507242|ref|NP_001142211.1|//uncharacterized protein LOC100274379 [Zea mays]
Zm00001d048802.1	Zm00001d048802_T001.1,Zm00001d048802_T002.1,Zm00001d048802_T003.1,Zm00001d048802_T004.1,Zm00001d048802_T005.1,Zm00001d048802_T007.1	190.19	184.69	45.7	46.86	103.7	110.3	260.29	202.16	121.17	110.27	188.67	180.77	NA	NA	NA	K07977//Arf/Sar family, other;K07937//ADP-ribosylation factor 1	gi|308081341|ref|NP_001183164.1|//uncharacterized protein LOC100501535 [Zea mays];gi|224032175|gb|ACN35163.1|//unknown [Zea mays]
Zm00001d049320.1	Zm00001d049320_T001.1	189.43	179.35	86.17	96.29	145.79	129.26	209.79	191.96	89.53	101.63	151.82	145.34	NA	GO:0003677//DNA binding	NA	K03627//putative transcription factor	gi|670392816|ref|XP_008676798.1|//PREDICTED: uncharacterized protein LOC100273208 isoform X1 [Zea mays]
Zm00001d045000.1	Zm00001d045000_T001.1	189.37	190.97	490.68	497.11	332.12	349.5	599.47	503.43	569.26	557.81	459.14	383.61	GO:0030529//intracellular ribonucleoprotein complex	GO:0005198//structural molecule activity	GO:0010467//gene expression	K02962//small subunit ribosomal protein S17e	gi|413952764|gb|AFW85413.1|//40S ribosomal protein S17-4 [Zea mays]
Zm00001d043175.1	Zm00001d043175_T001.1,Zm00001d043175_T002.1,Zm00001d043175_T003.1	189.07	218.84	187.99	181.88	359.07	283.7	417.32	316.67	247.35	247.1	459.03	404.22	NA	GO:0004866//endopeptidase inhibitor activity	GO:0051346//negative regulation of hydrolase activity	K13899//cystatin-C	gi|238013724|gb|ACR37897.1|//unknown [Zea mays];gi|238012958|gb|ACR37514.1|//unknown [Zea mays]
Zm00001d034776.1	Zm00001d034776_T001.1,Zm00001d034776_T002.1,Zm00001d034776_T003.1,Zm00001d034776_T004.1,Zm00001d034776_T005.1,Zm00001d034776_T006.1,Zm00001d034776_T007.1,Zm00001d034776_T008.1	188.45	193.36	267.45	281.14	148.2	147.37	418.11	448.04	268.42	328.47	246.53	228.09	NA	GO:0008135//translation factor activity, RNA binding;GO:0032561//guanyl ribonucleotide binding;GO:0017111//nucleoside-triphosphatase activity	GO:0006412//translation;GO:0009207//purine ribonucleoside triphosphate catabolic process	K03234//elongation factor 2	gi|226503399|ref|NP_001151465.1|//uncharacterized protein LOC100285098 [Zea mays];gi|734392696|gb|KHN27723.1|//Elongation factor 2 [Glycine soja]
Zm00001d018903.1	Zm00001d018903_T001.1,Zm00001d018903_T002.1	188.25	180.11	360.48	361.62	229.28	246.11	487.96	537.65	298.94	320.42	289.46	260.77	GO:0043231//intracellular membrane-bounded organelle;GO:0030529//intracellular ribonucleoprotein complex	GO:0005198//structural molecule activity	GO:0010467//gene expression	K02877//large subunit ribosomal protein L15e	gi|226528613|ref|NP_001148602.1|//60S ribosomal protein L15 [Zea mays]
Zm00001d047707.1	Zm00001d047707_T001.1,Zm00001d047707_T002.1,Zm00001d047707_T003.1	187.75	174.28	390.9	394.72	220.01	258.66	518.09	632.29	311.06	330.65	295.36	245	GO:0030529//intracellular ribonucleoprotein complex	GO:0005198//structural molecule activity	GO:0010467//gene expression	K02993//small subunit ribosomal protein S7e	gi|226530448|ref|NP_001142070.1|//40S ribosomal protein S7 [Zea mays]
Zm00001d036904.1	Zm00001d036904_T001.1,Zm00001d036904_T002.1,Zm00001d036904_T003.1,Zm00001d036904_T004.1,Zm00001d036904_T005.1,Zm00001d036904_T006.1,Zm00001d036904_T007.1,Zm00001d036904_T008.1,Zm00001d036904_T009.1,Zm00001d036904_T010.1,Zm00001d036904_T011.1,Zm00001d036904_T012.1,Zm00001d036904_T013.1,Zm00001d036904_T014.1,Zm00001d036904_T015.1	186.53	200.52	450.13	503.11	565.66	623.59	315.05	272.89	560.23	632.12	520.05	551.27	GO:0043231//intracellular membrane-bounded organelle;GO:0044424//intracellular part	GO:0008135//translation factor activity, RNA binding;GO:0005515//protein binding;GO:0032561//guanyl ribonucleotide binding;GO:0017111//nucleoside-triphosphatase activity	GO:0006412//translation;GO:0009207//purine ribonucleoside triphosphate catabolic process	K03231//elongation factor 1-alpha	gi|474388024|gb|EMS65134.1|//Elongation factor 1-alpha [Triticum urartu];gi|226494632|ref|NP_001152668.1|//uncharacterized protein LOC100286309 [Zea mays];gi|992156272|gb|KXG20293.1|//hypothetical protein SORBI_010G182100 [Sorghum bicolor];gi|145323788|ref|NP_001077483.1|//elongation factor 1-alpha 2 [Arabidopsis thaliana];gi|413944949|gb|AFW77598.1|//putative translation elongation factor Tu fam…
Zm00001d051595.1	Zm00001d051595_T001.1,Zm00001d051595_T002.1,Zm00001d051595_T003.1,Zm00001d051595_T004.1,Zm00001d051595_T005.1	185.88	184.55	182.42	193.79	163.49	188.86	326.95	411.75	172.45	199.89	231.8	229.71	GO:0000275//mitochondrial proton-transporting ATP synthase complex, catalytic core F(1)	GO:0015078//hydrogen ion transmembrane transporter activity	GO:0006754//ATP biosynthetic process	K02137//F-type H+-transporting ATPase subunit O	gi|226507004|ref|NP_001149215.1|//uncharacterized protein LOC100282837 [Zea mays];gi|413923638|gb|AFW63570.1|//hypothetical protein ZEAMMB73_157097 [Zea mays]
Zm00001d007633.1	Zm00001d007633_T001.1	185.22	195.61	123.92	120.73	120.01	148.95	346.52	367.04	225.6	223.52	288.08	239.59	GO:0044464//cell part	NA	NA	NA	gi|226502438|ref|NP_001152618.1|//uncharacterized protein LOC100286259 [Zea mays]
Zm00001d002889.1	Zm00001d002889_T001.1,Zm00001d002889_T002.1,Zm00001d002889_T003.1,Zm00001d002889_T004.1,Zm00001d002889_T005.1,Zm00001d002889_T006.1,Zm00001d002889_T007.1,Zm00001d002889_T008.1,Zm00001d002889_T009.1,Zm00001d002889_T012.1,Zm00001d002889_T013.1,Zm00001d002889_T014.1,Zm00001d002889_T015.1,Zm00001d002889_T016.1,Zm00001d002889_T017.1,Zm00001d002889_T019.1	185.07	196.78	200.94	190.96	131.48	152.53	222.19	244.42	137.61	143.97	243.15	222.58	GO:0044424//intracellular part	GO:0046872//metal ion binding;GO:0016462//pyrophosphatase activity	GO:0006793//phosphorus metabolic process	K01507//inorganic pyrophosphatase [EC:3.6.1.1]	gi|162458198|ref|NP_001104889.1|//soluble inorganic pyrophosphatase [Zea mays];gi|670409100|ref|XP_008645814.1|//PREDICTED: uncharacterized protein LOC103627297 [Zea mays];gi|670422870|ref|XP_008652296.1|//PREDICTED: uncharacterized protein LOC103632260 [Zea mays]
Zm00001d016864.1	Zm00001d016864_T001.1	184.19	181.87	338.02	342.56	335.64	321.08	482.23	419.64	407.61	371.62	391.95	360.48	GO:0043231//intracellular membrane-bounded organelle	NA	NA	NA	gi|194693806|gb|ACF80987.1|//unknown [Zea mays]
Zm00001d019192.1	Zm00001d019192_T001.1	184.05	185.37	287.49	297.17	222.01	248.97	354	357.66	342.83	324.89	389.52	201.22	NA	GO:0004866//endopeptidase inhibitor activity	NA	NA	gi|226503499|ref|NP_001147201.1|//trypsin/factor XIIA inhibitor precursor [Zea mays]
Zm00001d004052.1	Zm00001d004052_T001.1,Zm00001d004052_T002.1,Zm00001d004052_T003.1	183.9	176.93	205.92	217.43	121.91	137.38	462.88	438.75	238.87	260.73	212.17	216.69	GO:0030529//intracellular ribonucleoprotein complex	GO:0005198//structural molecule activity	GO:0010467//gene expression	K02918//large subunit ribosomal protein L35e	gi|238012872|gb|ACR37471.1|//unknown [Zea mays];gi|226490930|ref|NP_001148398.1|//60S ribosomal protein L35 [Zea mays]
Zm00001d026343.1	Zm00001d026343_T001.1	182.32	162.61	260.9	268.56	160.84	177.7	318.51	350.87	210.92	229.53	195.9	167.45	GO:0043231//intracellular membrane-bounded organelle;GO:0030529//intracellular ribonucleoprotein complex	GO:0005198//structural molecule activity	GO:0010467//gene expression	K02901//large subunit ribosomal protein L27e	gi|677283299|ref|NP_001288625.1|//60S ribosomal protein L27 [Zea mays]
Zm00001d021445.1	Zm00001d021445_T001.1	182.13	175.41	418.29	410.8	299.96	334.53	801.14	951.78	520.97	551.29	527.19	394.5	GO:0030529//intracellular ribonucleoprotein complex	GO:0005198//structural molecule activity	GO:0010467//gene expression	K02875//large subunit ribosomal protein L14e	gi|194703236|gb|ACF85702.1|//unknown [Zea mays]
Zm00001d042344.1	Zm00001d042344_T001.1,Zm00001d042344_T002.1,Zm00001d042344_T003.1,Zm00001d042344_T004.1,Zm00001d042344_T005.1,Zm00001d042344_T006.1,Zm00001d042344_T007.1,Zm00001d042344_T008.1,Zm00001d042344_T009.1,Zm00001d042344_T010.1,Zm00001d042344_T011.1,Zm00001d042344_T012.1,Zm00001d042344_T013.1	182.05	211.27	499.73	545.85	310.81	395.33	344.83	371.83	494.51	423.77	306.34	249.46	NA	GO:0046872//metal ion binding;GO:0016491//oxidoreductase activity;GO:0016717//oxidoreductase activity, acting on paired donors, with oxidation of a pair of donors resulting in the reduction of molecular oxygen to two molecules of water	GO:0032787//monocarboxylic acid metabolic process;GO:0008152//metabolic process	K03921//acyl-[acyl-carrier-protein] desaturase [EC:1.14.19.2 1.14.19.11 1.14.19.26]	gi|212275664|ref|NP_001130573.1|//uncharacterized protein LOC100191672 [Zea mays];gi|976914178|gb|KVI00409.1|//Fatty acid desaturase, type 2 [Cynara cardunculus var. scolymus];gi|76160835|gb|ABA40392.1|//putative stearoyl-acyl-carrier protein desaturase [Zea mays]
Zm00001d006750.1	Zm00001d006750_T001.1	181.97	163.38	229.5	209.75	74.62	86.01	185.71	197.04	104.58	144.83	70.21	68.47	GO:0031410//cytoplasmic vesicle	NA	NA	NA	gi|226493205|ref|NP_001150531.1|//uncharacterized protein LOC100284162 precursor [Zea mays]
Zm00001d025773.1	Zm00001d025773_T001.1,Zm00001d025773_T002.1,Zm00001d025773_T003.1	181.69	197.77	231.73	265.15	316.43	330.16	107.67	90.89	282.59	295.54	262.75	278.84	NA	GO:0016831//carboxy-lyase activity	GO:0006596//polyamine biosynthetic process	K01611//S-adenosylmethionine decarboxylase [EC:4.1.1.50]	gi|226503563|ref|NP_001148939.1|//S-adenosylmethionine decarboxylase proenzyme [Zea mays]
Zm00001d003379.1	Zm00001d003379_T001.1	181.56	153.39	1854.98	1810.35	657.12	786.2	522.54	313.1	1076.63	1236.01	1250.26	1279.96	NA	NA	GO:0006950//response to stress	K14496//abscisic acid receptor PYR/PYL family	gi|105990543|gb|ABF81693.1|//pathogenesis-related protein 2 [Zea mays]
Zm00001d011741.1	Zm00001d011741_T001.1,Zm00001d011741_T002.1,Zm00001d011741_T003.1	181.45	201.25	515.09	514.76	309	359.45	647.56	791.61	551.08	595.97	397.59	367.99	GO:0030529//intracellular ribonucleoprotein complex	GO:0005198//structural molecule activity;GO:0005488//binding	GO:0010467//gene expression	K02974//small subunit ribosomal protein S24e	gi|806638607|ref|NP_001105635.2|//uncharacterized protein LOC542641 [Zea mays];gi|10803047|gb|AAG23693.1|//40S ribosomal protein S24 [Zea mays]
Zm00001d040212.1	Zm00001d040212_T001.1	180.95	166.4	330.36	317.16	557.41	386.7	401.91	314.81	319.44	292.53	637.57	609.67	NA	NA	NA	NA	gi|944239686|gb|KQL03994.1|//hypothetical protein SETIT_000471mg [Setaria italica]
Zm00001d032695.1	Zm00001d032695_T001.1	180.86	190.23	139.36	141.54	110.85	133.33	143.08	118.32	100.73	114.54	153.99	160.03	GO:0044424//intracellular part	GO:0016615//malate dehydrogenase activity	GO:0043648//dicarboxylic acid metabolic process;GO:0005975//carbohydrate metabolic process;GO:0009060//aerobic respiration	K00025//malate dehydrogenase [EC:1.1.1.37]	gi|162464321|ref|NP_001105603.1|//malate dehydrogenase, cytoplasmic [Zea mays]
Zm00001d052075.1	Zm00001d052075_T001.1,Zm00001d052075_T002.1,Zm00001d052075_T003.1	180.77	175.71	296.91	300.06	225.81	227.7	418.74	419.08	337.69	344.38	320.96	293.01	GO:0043231//intracellular membrane-bounded organelle;GO:0030529//intracellular ribonucleoprotein complex	GO:0005198//structural molecule activity	GO:0010467//gene expression	K02917//large subunit ribosomal protein L35Ae	gi|944267586|gb|KQL31826.1|//hypothetical protein SETIT_019343mg, partial [Setaria italica]
Zm00001d040617.1	Zm00001d040617_T001.1,Zm00001d040617_T002.1,Zm00001d040617_T003.1	180.73	173.41	221.18	206.92	143	142.29	200.64	199.01	187.72	202.38	151.93	150.89	GO:0030529//intracellular ribonucleoprotein complex	GO:0005198//structural molecule activity	GO:0010467//gene expression	K02905//large subunit ribosomal protein L29e	gi|414877218|tpg|DAA54349.1|//TPA: 60S ribosomal protein L29, partial [Zea mays]
Zm00001d013758.1	Zm00001d013758_T001.1,Zm00001d013758_T002.1,Zm00001d013758_T003.1,Zm00001d013758_T004.1,Zm00001d013758_T005.1,Zm00001d013758_T006.1,Zm00001d013758_T007.1,Zm00001d013758_T008.1,Zm00001d013758_T009.1	180.72	195.37	263.01	275.19	159.02	175.21	345.06	361.86	252.96	273.15	210.15	156.26	GO:0043231//intracellular membrane-bounded organelle;GO:0030529//intracellular ribonucleoprotein complex	GO:0005198//structural molecule activity	GO:0010467//gene expression	K02896//large subunit ribosomal protein L24e	gi|414871658|tpg|DAA50215.1|//TPA: hypothetical protein ZEAMMB73_478956 [Zea mays];gi|226531684|ref|NP_001150133.1|//60S ribosomal protein L24 [Zea mays]
Zm00001d011162.1	Zm00001d011162_T001.1,Zm00001d011162_T002.1,Zm00001d011162_T003.1	180.68	198.38	274.88	271.8	274.27	308.93	218.53	248.56	197.97	212.64	294.43	248.95	GO:0031410//cytoplasmic vesicle	GO:0032561//guanyl ribonucleotide binding	GO:0006810//transport;GO:0035556//intracellular signal transduction	K07874//Ras-related protein Rab-1A	gi|944241239|gb|KQL05547.1|//hypothetical protein SETIT_001992mg [Setaria italica]
Zm00001d016934.1	Zm00001d016934_T001.1,Zm00001d016934_T002.1	180.46	191.44	259.08	257.23	207.75	243.98	89.49	84.06	243.65	210.44	108.64	55.41	GO:0031410//cytoplasmic vesicle	GO:0003824//catalytic activity;GO:0005488//binding	GO:0005996//monosaccharide metabolic process	K01785//aldose 1-epimerase [EC:5.1.3.3]	gi|670404870|ref|XP_008644102.1|//PREDICTED: hypothetical protein isoform X1 [Zea mays]
Zm00001d053636.1	Zm00001d053636_T001.1,Zm00001d053636_T002.1	180.39	199.18	164.47	162.71	119.23	128.96	308.15	354.66	164.62	183.96	210.42	199.95	GO:0030529//intracellular ribonucleoprotein complex;GO:0009536//plastid	GO:0003723//RNA binding;GO:0005198//structural molecule activity	GO:0010467//gene expression	K02995//small subunit ribosomal protein S8e	gi|670399978|ref|XP_008679872.1|//PREDICTED: 40S ribosomal protein S8-like [Zea mays]
Zm00001d024245.1	Zm00001d024245_T001.1	180.21	200.49	161.21	162.72	150.78	168.34	149.82	146.07	158.68	168.28	208.35	248.21	NA	GO:0043169//cation binding;GO:0016846//carbon-sulfur lyase activity	NA	K01759//lactoylglutathione lyase [EC:4.4.1.5]	gi|224032891|gb|ACN35521.1|//unknown [Zea mays]
Zm00001d011563.1	Zm00001d011563_T001.1,Zm00001d011563_T002.1,Zm00001d011563_T003.1,Zm00001d011563_T004.1,Zm00001d011563_T005.1,Zm00001d011563_T006.1,Zm00001d011563_T007.1,Zm00001d011563_T008.1,Zm00001d011563_T009.1,Zm00001d011563_T010.1,Zm00001d011563_T011.1,Zm00001d011563_T012.1,Zm00001d011563_T013.1,Zm00001d011563_T014.1,Zm00001d011563_T015.1,Zm00001d011563_T016.1,Zm00001d011563_T017.1,Zm00001d011563_T018.1,Zm0…	179.47	196.98	27.56	23.95	16.11	16.54	22.72	18.14	10.87	7.67	15.81	15.43	NA	GO:0016462//pyrophosphatase activity;GO:0032559//adenyl ribonucleotide binding;GO:0000166//nucleotide binding	NA	K07767//katanin p60 ATPase-containing subunit A1 [EC:3.6.4.3]	gi|223949685|gb|ACN28926.1|//unknown [Zea mays];gi|944242054|gb|KQL06362.1|//hypothetical protein SETIT_001683mg [Setaria italica];gi|734388778|gb|KHN25902.1|//Katanin p60 ATPase-containing subunit A-like 2 [Glycine soja];gi|293333375|ref|NP_001168630.1|//uncharacterized protein LOC100382416 [Zea mays]
Zm00001d011086.1	Zm00001d011086_T001.1,Zm00001d011086_T002.1,Zm00001d011086_T003.1,Zm00001d011086_T004.1,Zm00001d011086_T005.1,Zm00001d011086_T006.1,Zm00001d011086_T007.1,Zm00001d011086_T008.1	179.45	182.73	276.24	309.4	221.94	285.32	283.55	287.03	285.94	315.06	243.96	211.76	GO:0015629//actin cytoskeleton	GO:0032559//adenyl ribonucleotide binding;GO:0017111//nucleoside-triphosphatase activity;GO:0005198//structural molecule activity	NA	K10355//actin, other eukaryote	gi|413950250|gb|AFW82899.1|//LOW QUALITY PROTEIN: putative actin family protein [Zea mays]
Zm00001d035087.1	Zm00001d035087_T001.1,Zm00001d035087_T002.1	179.25	165.81	498.59	468.25	279.04	276.41	841.3	923.52	471.5	471.23	429.56	358.28	NA	NA	NA	K02942//large subunit ribosomal protein LP1	gi|944236707|gb|KQL01045.1|//hypothetical protein SETIT_015044mg, partial [Setaria italica]
Zm00001d010631.1	Zm00001d010631_T001.1,Zm00001d010631_T002.1,Zm00001d010631_T003.1,Zm00001d010631_T004.1	179.15	174.36	437.5	436.69	329.98	365.42	1081.99	1072.79	581.31	607.98	589.32	407.34	GO:0043231//intracellular membrane-bounded organelle;GO:0030529//intracellular ribonucleoprotein complex	GO:0005198//structural molecule activity	GO:0010467//gene expression	K02896//large subunit ribosomal protein L24e	gi|226501510|ref|NP_001150101.1|//60S ribosomal protein L24 [Zea mays];gi|226531684|ref|NP_001150133.1|//60S ribosomal protein L24 [Zea mays]
Zm00001d031132.1	Zm00001d031132_T001.1,Zm00001d031132_T002.1,Zm00001d031132_T003.1	179	190.73	548.93	528.39	557.16	512.82	599.35	634.53	439.47	444.53	697.24	560.03	NA	GO:0043169//cation binding	GO:0006812//cation transport	K07213//copper chaperone	gi|226491116|ref|NP_001149242.1|//copper chaperone [Zea mays];gi|414869060|tpg|DAA47617.1|//TPA: hypothetical protein ZEAMMB73_968377, partial [Zea mays]
Zm00001d018383.1	Zm00001d018383_T001.1,Zm00001d018383_T002.1	178.71	183.05	406.21	389.1	301.86	297.79	419.88	385.59	401.28	392.61	359.52	344.18	GO:0043231//intracellular membrane-bounded organelle;GO:0030529//intracellular ribonucleoprotein complex	GO:0005198//structural molecule activity	GO:0010467//gene expression	K02924//large subunit ribosomal protein L39e	gi|47497035|dbj|BAD19088.1|//putative 60S ribosomal protein L39 [Oryza sativa Japonica Group]
Zm00001d050100.1	Zm00001d050100_T001.1	178.46	161.04	317.07	344.48	99.16	119.29	362.37	391.09	356.93	418.73	187.58	143.98	GO:0043231//intracellular membrane-bounded organelle;GO:0000785//chromatin	GO:0003676//nucleic acid binding	GO:0034728//nucleosome organization	K11252//histone H2B	gi|944261292|gb|KQL25549.1|//hypothetical protein SETIT_032943mg [Setaria italica]
Zm00001d026254.1	Zm00001d026254_T001.1	177.99	178.88	298.53	320.34	204.72	241.79	453.31	505.46	293.65	320.54	236.5	215.57	GO:0030529//intracellular ribonucleoprotein complex	GO:0005198//structural molecule activity	GO:0010467//gene expression	K02937//large subunit ribosomal protein L7e	gi|226498196|ref|NP_001148262.1|//60S ribosomal protein L7-2 [Zea mays]
Zm00001d035094.1	Zm00001d035094_T001.1,Zm00001d035094_T002.1,Zm00001d035094_T003.1	177.23	175.86	310.67	319.96	188.1	206.26	358.31	416.26	303.67	306.36	244.33	228.9	GO:0043231//intracellular membrane-bounded organelle;GO:0030529//intracellular ribonucleoprotein complex	GO:0003723//RNA binding;GO:0005198//structural molecule activity	GO:0010467//gene expression	K02953//small subunit ribosomal protein S13e	gi|195606042|gb|ACG24851.1|//40S ribosomal protein S13 [Zea mays];gi|195618292|gb|ACG30976.1|//40S ribosomal protein S13 [Zea mays]
Zm00001d021289.1	Zm00001d021289_T001.1	177.16	156.71	352.31	321.97	133.53	152.93	649.1	747.33	385.18	317.88	252.86	159.09	GO:0043231//intracellular membrane-bounded organelle	NA	NA	NA	gi|308080292|ref|NP_001182992.1|//uncharacterized protein LOC100501311 [Zea mays]
Zm00001d005334.1	Zm00001d005334_T001.1	177.11	155.35	443.52	483.68	327.57	357.14	540.38	531.11	394.71	415.8	374.98	285.61	GO:0043231//intracellular membrane-bounded organelle;GO:0030529//intracellular ribonucleoprotein complex	GO:0005198//structural molecule activity	GO:0010467//gene expression;GO:0032446//protein modification by small protein conjugation	K02927//large subunit ribosomal protein L40e	gi|944227397|gb|KQK91801.1|//hypothetical protein SETIT_037316mg [Setaria italica]
Zm00001d025339.1	Zm00001d025339_T001.1,Zm00001d025339_T002.1,Zm00001d025339_T003.1,Zm00001d025339_T004.1,Zm00001d025339_T005.1,Zm00001d025339_T006.1,Zm00001d025339_T007.1,Zm00001d025339_T008.1,Zm00001d025339_T009.1	177.02	169.64	332.16	343.68	237.55	268.24	248.94	275.74	183.34	196.94	222.63	166.24	NA	NA	NA	NA	gi|413918242|gb|AFW58174.1|//hypothetical protein ZEAMMB73_542535 [Zea mays];gi|71159518|gb|AAZ29609.1|//DNA-binding protein S1FA [Triticum aestivum]
Zm00001d035288.1	Zm00001d035288_T001.1,Zm00001d035288_T002.1	176.59	165.26	126.6	120.26	83.22	87.86	205.74	236.64	115.23	104.71	174.22	149.58	GO:0044464//cell part	NA	NA	NA	gi|195657471|gb|ACG48203.1|//membrane protein [Zea mays];gi|948284305|ref|NP_001159102.2|//membrane protein [Zea mays]
Zm00001d038923.1	Zm00001d038923_T001.1	176.28	169.07	360.93	382.95	206.75	229.32	342.9	347.13	366.94	383.48	241.93	202.78	NA	NA	NA	K14753//guanine nucleotide-binding protein subunit beta-2-like 1 protein	gi|226498574|ref|NP_001146976.1|//uncharacterized protein LOC100280585 [Zea mays]
Zm00001d048382.1	Zm00001d048382_T001.1	176.18	166.89	525.39	534.99	343.84	378.7	858.16	992.31	561.98	644.46	496.93	402.08	GO:0043231//intracellular membrane-bounded organelle;GO:0030529//intracellular ribonucleoprotein complex	GO:0005198//structural molecule activity	GO:0010467//gene expression	K02889//large subunit ribosomal protein L21e	gi|223946149|gb|ACN27158.1|//unknown [Zea mays]
Zm00001d011188.1	Zm00001d011188_T001.1,Zm00001d011188_T002.1	175.97	187.06	135.95	135.33	122.65	139.82	255.85	238.46	205.76	229.14	156.72	175.51	GO:0044464//cell part	GO:0004527//exonuclease activity;GO:0003676//nucleic acid binding	GO:0034641//cellular nitrogen compound metabolic process	K18740//exonuclease 3'-5' domain-containing protein 1	gi|226491678|ref|NP_001141141.1|//uncharacterized protein LOC100273227 [Zea mays]
Zm00001d017840.1	Zm00001d017840_T001.1	175.71	154.2	386.05	428.16	265.47	244.98	380.64	320.01	334.86	316.68	222.23	173.45	GO:0044464//cell part	GO:0016705//oxidoreductase activity, acting on paired donors, with incorporation or reduction of molecular oxygen	GO:0044238//primary metabolic process	K10256//omega-6 fatty acid desaturase / acyl-lipid omega-6 desaturase (Delta-12 desaturase) [EC:1.14.19.6 1.14.19.22]	gi|212275229|ref|NP_001130234.1|//delta-12 fatty acid desaturaseFAD2 [Zea mays]
Zm00001d053765.1	Zm00001d053765_T001.1,Zm00001d053765_T002.1,Zm00001d053765_T003.1,Zm00001d053765_T004.1,Zm00001d053765_T005.1,Zm00001d053765_T006.1,Zm00001d053765_T007.1,Zm00001d053765_T008.1	175.26	208.17	189.19	215.54	196.79	229.07	298.05	300.76	252.89	291.57	304.36	292.99	GO:0033176//proton-transporting V-type ATPase complex	GO:0032559//adenyl ribonucleotide binding;GO:0019829//cation-transporting ATPase activity;GO:0015078//hydrogen ion transmembrane transporter activity	GO:0015988//energy coupled proton transmembrane transport, against electrochemical gradient;GO:0015986//ATP synthesis coupled proton transport	K02145//V-type H+-transporting ATPase subunit A [EC:3.6.3.14]	gi|413926395|gb|AFW66327.1|//putative ATPase, V1 complex, subunit A protein [Zea mays];gi|985567370|ref|NP_001306706.1|//V-type proton ATPase catalytic subunit A [Zea mays];gi|1352830|sp|P49087.1|VATA_MAIZE//RecName: Full=V-type proton ATPase catalytic subunit A; Short=V-ATPase subunit A; AltName: Full=V-ATPase 69 kDa subunit; AltName: Full=Vacuolar proton pump subunit alpha
Zm00001d040697.1	Zm00001d040697_T001.1	175.05	150.15	502.83	522.8	602.56	494.36	240.12	213.12	448.88	453.71	690.49	730.41	GO:0044424//intracellular part	GO:0016765//transferase activity, transferring alkyl or aryl (other than methyl) groups;GO:0046872//metal ion binding;GO:0032559//adenyl ribonucleotide binding	GO:0006970//response to osmotic stress;GO:0044237//cellular metabolic process	K00789//S-adenosylmethionine synthetase [EC:2.5.1.6]	gi|239050557|ref|NP_001132867.2|//uncharacterized protein LOC100194360 [Zea mays]
Zm00001d013669.1	Zm00001d013669_T001.1,Zm00001d013669_T002.1,Zm00001d013669_T003.1,Zm00001d013669_T004.1,Zm00001d013669_T005.1,Zm00001d013669_T006.1	173.7	191.35	458.26	494.46	614.29	679.47	529.79	405.53	756.36	833.3	634.11	651.18	GO:0044424//intracellular part	GO:0043169//cation binding;GO:0005515//protein binding;GO:0032559//adenyl ribonucleotide binding	GO:0044267//cellular protein metabolic process;GO:0006950//response to stress	K09503//DnaJ homolog subfamily A member 2	gi|413933589|gb|AFW68140.1|//putative dnaJ chaperone family protein isoform 1 [Zea mays];gi|226499952|ref|NP_001146715.1|//uncharacterized protein LOC100280317 [Zea mays]
Zm00001d049552.1	Zm00001d049552_T001.1,Zm00001d049552_T002.1,Zm00001d049552_T003.1,Zm00001d049552_T004.1,Zm00001d049552_T005.1,Zm00001d049552_T006.1,Zm00001d049552_T007.1	173.65	179.51	217.63	219.49	128.07	146.41	268.97	290.17	170.64	168.55	195.73	176.03	GO:0043231//intracellular membrane-bounded organelle;GO:0015934//large ribosomal subunit;GO:0031090//organelle membrane;GO:0030529//intracellular ribonucleoprotein complex	GO:0005198//structural molecule activity	GO:0022613//ribonucleoprotein complex biogenesis;GO:0010467//gene expression	K02915//large subunit ribosomal protein L34e	gi|413921272|gb|AFW61204.1|//hypothetical protein ZEAMMB73_915933 [Zea mays];gi|195658213|gb|ACG48574.1|//60S ribosomal protein L34 [Zea mays];gi|475598162|gb|EMT23852.1|//60S ribosomal protein L34 [Aegilops tauschii]
Zm00001d012770.1	Zm00001d012770_T001.1,Zm00001d012770_T003.1,Zm00001d012770_T004.1,Zm00001d012770_T005.1,Zm00001d012770_T006.1	173.58	175.02	146.35	151.66	97.91	117.6	279.46	335.65	203.87	247.68	200.42	202.2	NA	GO:0008135//translation factor activity, RNA binding;GO:0032561//guanyl ribonucleotide binding;GO:0017111//nucleoside-triphosphatase activity	GO:0006412//translation;GO:0009207//purine ribonucleoside triphosphate catabolic process	K03234//elongation factor 2	gi|226503399|ref|NP_001151465.1|//uncharacterized protein LOC100285098 [Zea mays];gi|670427617|ref|XP_008654530.1|//PREDICTED: uncharacterized protein LOC100272648 isoform X1 [Zea mays];gi|734392696|gb|KHN27723.1|//Elongation factor 2 [Glycine soja]
Zm00001d053635.1	Zm00001d053635_T001.1	173.44	179.1	169.32	183.65	101.08	120.7	164.7	238.98	97.41	108.96	103.23	100.39	GO:0030529//intracellular ribonucleoprotein complex;GO:0009536//plastid	GO:0003723//RNA binding;GO:0005198//structural molecule activity	GO:0010467//gene expression	K02995//small subunit ribosomal protein S8e	gi|670399978|ref|XP_008679872.1|//PREDICTED: 40S ribosomal protein S8-like [Zea mays]
Zm00001d005818.1	Zm00001d005818_T001.1,Zm00001d005818_T002.1,Zm00001d005818_T003.1,Zm00001d005818_T004.1,Zm00001d005818_T005.1,Zm00001d005818_T006.1,Zm00001d005818_T007.1	173.41	169.55	60.52	63.93	85.33	76.53	159.64	182.5	75.26	92.55	144.98	147.27	NA	GO:0003824//catalytic activity	GO:0008152//metabolic process	K14085//aldehyde dehydrogenase family 7 member A1 [EC:1.2.1.31 1.2.1.8 1.2.1.3]	gi|224031057|gb|ACN34604.1|//unknown [Zea mays]
Zm00001d022077.1	Zm00001d022077_T001.1,Zm00001d022077_T002.1,Zm00001d022077_T003.1,Zm00001d022077_T004.1,Zm00001d022077_T005.1	173.06	180.48	95.04	91.59	73.86	100.51	249.5	274.97	114.46	128.44	166.39	176.63	NA	NA	GO:0006007//glucose catabolic process	K01057//6-phosphogluconolactonase [EC:3.1.1.31]	gi|670421288|ref|XP_008651540.1|//PREDICTED: LOC100285062 isoform X1 [Zea mays]
Zm00001d032070.1	Zm00001d032070_T001.1	172.5	190.41	365.62	406.07	131.38	143.59	346.84	319.13	389.76	481.46	208.66	174.35	GO:0043231//intracellular membrane-bounded organelle;GO:0000785//chromatin	GO:0003676//nucleic acid binding	GO:0034728//nucleosome organization	K11252//histone H2B	gi|944261292|gb|KQL25549.1|//hypothetical protein SETIT_032943mg [Setaria italica]
Zm00001d049674.1	Zm00001d049674_T001.1,Zm00001d049674_T002.1	171.66	193.31	445.54	430.23	255.59	266.14	540.68	582.57	467.32	468.59	435.06	400.5	NA	NA	NA	K02942//large subunit ribosomal protein LP1	gi|944236707|gb|KQL01045.1|//hypothetical protein SETIT_015044mg, partial [Setaria italica]
Zm00001d004936.1	Zm00001d004936_T001.1,Zm00001d004936_T002.1	171.33	157.12	257.94	246.27	461.46	429.53	294.17	225.61	332.79	323.81	461.78	387.36	NA	NA	NA	K13113//ubiquitin-like protein 5	gi|937937741|dbj|BAT12654.1|//Os11g0145400, partial [Oryza sativa Japonica Group]
Zm00001d048201.1	Zm00001d048201_T001.1,Zm00001d048201_T002.1,Zm00001d048201_T003.1,Zm00001d048201_T004.1,Zm00001d048201_T005.1,Zm00001d048201_T006.1,Zm00001d048201_T007.1,Zm00001d048201_T008.1,Zm00001d048201_T009.1,Zm00001d048201_T010.1,Zm00001d048201_T011.1,Zm00001d048201_T012.1,Zm00001d048201_T013.1	170.49	234.88	1061.06	1315.48	1958.95	2525.7	207.24	259.82	1850.51	1816.71	497.39	412.96	GO:0031224//intrinsic component of membrane;GO:0044424//intracellular part	GO:0016872//intramolecular lyase activity;GO:0015405//P-P-bond-hydrolysis-driven transmembrane transporter activity;GO:0032559//adenyl ribonucleotide binding;GO:0017111//nucleoside-triphosphatase activity	GO:0006810//transport;GO:0006644//phospholipid metabolic process;GO:0006020//inositol metabolic process;GO:0009207//purine ribonucleoside triphosphate catabolic process	K01858//myo-inositol-1-phosphate synthase [EC:5.5.1.4]	gi|413956739|gb|AFW89388.1|//myo-inositol phosphate synthase [Zea mays];gi|162462006|ref|NP_001105968.1|//putative inositol-3-phosphate synthase [Zea mays];gi|758375743|gb|AJO70149.1|//myo-inositol 1-phosphate synthase [Camellia sinensis];gi|413956740|gb|AFW89389.1|//hypothetical protein ZEAMMB73_648945 [Zea mays]
Zm00001d049059.1	Zm00001d049059_T001.1	169.7	144.9	294.92	270.5	260.5	258.93	383.58	130.45	183.34	187.36	420.93	401.27	GO:0044424//intracellular part	GO:0016616//oxidoreductase activity, acting on the CH-OH group of donors, NAD or NADP as acceptor;GO:0046914//transition metal ion binding	GO:0008152//metabolic process	K18857//alcohol dehydrogenase class-P [EC:1.1.1.1]	gi|195613268|gb|ACG28464.1|//alcohol dehydrogenase 2 [Zea mays]
Zm00001d012221.1	Zm00001d012221_T001.1	169.38	134.4	163.92	142.24	55.1	63.65	717.56	654.99	170.82	156.02	135.65	118.74	NA	GO:0046872//metal ion binding;GO:0016717//oxidoreductase activity, acting on paired donors, with oxidation of a pair of donors resulting in the reduction of molecular oxygen to two molecules of water	GO:0032787//monocarboxylic acid metabolic process	K03921//acyl-[acyl-carrier-protein] desaturase [EC:1.14.19.2 1.14.19.11 1.14.19.26]	gi|239052653|ref|NP_001141697.2|//uncharacterized protein LOC100273826 [Zea mays]
Zm00001d006510.1	Zm00001d006510_T001.1,Zm00001d006510_T002.1	168.7	166.51	381.28	403.65	254.97	329.86	546.98	545.78	408.4	444.87	315.52	286.08	GO:0043231//intracellular membrane-bounded organelle;GO:0030529//intracellular ribonucleoprotein complex	GO:0005198//structural molecule activity	GO:0010467//gene expression	K02929//large subunit ribosomal protein L44e	gi|672135721|ref|XP_008791534.1|//PREDICTED: 60S ribosomal protein L44-like [Phoenix dactylifera];gi|944259212|gb|KQL23469.1|//hypothetical protein SETIT_031424mg [Setaria italica]
Zm00001d049541.1	Zm00001d049541_T001.1	168.41	136.12	514.24	540.44	873.09	700.89	153.54	165.08	339.02	372.05	724.82	762.5	NA	GO:0005515//protein binding;GO:0008168//methyltransferase activity	GO:0006730//one-carbon metabolic process	K13066//caffeic acid 3-O-methyltransferase [EC:2.1.1.68];K05279//flavonol 3-O-methyltransferase [EC:2.1.1.76]	gi|162462061|ref|NP_001106047.1|//catechol O-methyltransferase [Zea mays]
Zm00001d000021.1	Zm00001d000021_T001.1,Zm00001d000021_T002.1,Zm00001d000021_T003.1,Zm00001d000021_T004.1	167.91	187.32	233.38	245.55	162.64	193.29	345.71	403.9	310.75	354.1	292.9	266.57	GO:0043231//intracellular membrane-bounded organelle;GO:0031224//intrinsic component of membrane	NA	GO:0051234//establishment of localization	K15283//solute carrier family 35, member E1	gi|224034633|gb|ACN36392.1|//unknown [Zea mays]
Zm00001d047958.1	Zm00001d047958_T001.1	167.71	167.38	553.97	566.4	403.22	473.7	616.87	632.8	578.39	603.27	507.61	429.11	GO:0031981//nuclear lumen;GO:0032991//macromolecular complex	GO:0003676//nucleic acid binding	GO:0022613//ribonucleoprotein complex biogenesis	K12845//U4/U6 small nuclear ribonucleoprotein SNU13	gi|259489958|ref|NP_001158932.1|//NHP2-like protein 1 [Zea mays]
Zm00001d042730.1	Zm00001d042730_T001.1	167.15	157.59	285.06	297.09	117.63	121.29	302.87	248.98	292.17	335.36	209.89	185.51	GO:0043231//intracellular membrane-bounded organelle;GO:0000785//chromatin	GO:0003676//nucleic acid binding	GO:0034728//nucleosome organization	K11253//histone H3	gi|566147356|ref|XP_006368568.1|//hypothetical protein POPTR_0001s05450g [Populus trichocarpa]
Zm00001d013222.1	Zm00001d013222_T001.1	167.12	155.09	440.97	443.01	338.54	345	557	650.26	584.92	547.18	531.9	474.34	GO:0031410//cytoplasmic vesicle	NA	NA	K03860//phosphatidylinositol glycan, class Q	gi|308080203|ref|NP_001183511.1|//gibberellin-regulated protein 2 precursor [Zea mays]
Zm00001d013086.1	Zm00001d013086_T001.1,Zm00001d013086_T002.1,Zm00001d013086_T003.1,Zm00001d013086_T004.1,Zm00001d013086_T005.1,Zm00001d013086_T006.1	167.06	155.42	429.1	466.32	280.67	333.08	627.86	668.65	471.48	443.01	345.09	281.08	GO:0030529//intracellular ribonucleoprotein complex	GO:0005198//structural molecule activity;GO:0003676//nucleic acid binding	GO:0010467//gene expression	K02964//small subunit ribosomal protein S18e	gi|226493800|ref|NP_001141254.1|//ribosomal protein S18 [Zea mays]
Zm00001d029630.1	Zm00001d029630_T001.1	166.6	142.49	142.57	125.3	301.61	189.58	127.31	890.24	223.58	83.43	221.2	132.85	GO:0031410//cytoplasmic vesicle	GO:0004866//endopeptidase inhibitor activity	GO:0051346//negative regulation of hydrolase activity	K13899//cystatin-C	gi|162464505|ref|NP_001105948.1|//cystatin 6 precursor [Zea mays]
Zm00001d048176.1	Zm00001d048176_T001.1,Zm00001d048176_T002.1,Zm00001d048176_T003.1,Zm00001d048176_T004.1,Zm00001d048176_T005.1,Zm00001d048176_T006.1,Zm00001d048176_T007.1,Zm00001d048176_T008.1,Zm00001d048176_T009.1,Zm00001d048176_T010.1,Zm00001d048176_T011.1,Zm00001d048176_T012.1,Zm00001d048176_T013.1,Zm00001d048176_T014.1,Zm00001d048176_T015.1,Zm00001d048176_T016.1	166.55	235.78	318.11	367.58	780.53	630.8	159.49	119.76	486.02	498.9	559.86	811.02	NA	NA	NA	NA	gi|670440305|ref|XP_008660447.1|//PREDICTED: globulin-1 S allele-like [Zea mays]
Zm00001d044516.1	Zm00001d044516_T001.1,Zm00001d044516_T002.1,Zm00001d044516_T003.1,Zm00001d044516_T004.1,Zm00001d044516_T005.1,Zm00001d044516_T006.1	166.46	164.74	312.18	312.84	606.09	552.06	252.13	150.95	301.44	319.17	681.2	578.22	NA	NA	NA	K10450//kelch-like protein 12;K10442//kelch-like protein 1/4/5;K10457//kelch-like protein 20;K10443//kelch-like protein 2/3	gi|219885363|gb|ACL53056.1|//unknown [Zea mays];gi|212274979|ref|NP_001130162.1|//uncharacterized protein LOC100191256 [Zea mays];gi|414881898|tpg|DAA59029.1|//TPA: hypothetical protein ZEAMMB73_191731 [Zea mays]
Zm00001d011565.1	Zm00001d011565_T001.1,Zm00001d011565_T002.1,Zm00001d011565_T003.1,Zm00001d011565_T004.1,Zm00001d011565_T005.1,Zm00001d011565_T006.1,Zm00001d011565_T007.1,Zm00001d011565_T008.1,Zm00001d011565_T009.1,Zm00001d011565_T010.1	166.35	178.29	194.54	184.21	166.67	191.07	209.35	187.08	193.9	202.75	180.45	150.21	GO:0031371//ubiquitin conjugating enzyme complex;GO:0016020//membrane	GO:0000166//nucleotide binding;GO:0032559//adenyl ribonucleotide binding;GO:0019787//ubiquitin-like protein transferase activity	GO:0009913//epidermal cell differentiation;GO:0070646//protein modification by small protein removal;GO:0032446//protein modification by small protein conjugation;GO:0019941//modification-dependent protein catabolic process;GO:0010038//response to metal ion	K10580//ubiquitin-conjugating enzyme E2 N [EC:2.3.2.23]	gi|944073663|gb|KQK09147.1|//hypothetical protein BRADI_2g46290, partial [Brachypodium distachyon];gi|414881043|tpg|DAA58174.1|//TPA: putative ubiquitin-conjugating enzyme family [Zea mays];gi|525343495|ref|NP_001266348.1|//putative ubiquitin-conjugating enzyme family [Zea mays]
Zm00001d046471.1	Zm00001d046471_T001.1	166.29	105.01	1.12	1.45	13.14	11.51	128.48	97.17	1.46	1.12	2.49	4.09	NA	GO:0003677//DNA binding	NA	K03627//putative transcription factor	gi|670438547|ref|XP_008659737.1|//PREDICTED: LOW QUALITY PROTEIN: multiprotein-bridging factor 1c-like [Zea mays]
Zm00001d005146.1	Zm00001d005146_T001.1	166.23	134.41	537.15	591.06	280.07	244.28	374.45	283.64	390.76	386.6	184.17	218.76	GO:0031410//cytoplasmic vesicle	GO:0008289//lipid binding;GO:0046914//transition metal ion binding	GO:0010876//lipid localization;GO:0009627//systemic acquired resistance	NA	gi|195645682|gb|ACG42309.1|//PVR3-like protein [Zea mays]
Zm00001d014417.1	Zm00001d014417_T001.1,Zm00001d014417_T002.1,Zm00001d014417_T003.1	166.01	155.59	299.78	276.53	237.67	248.63	361.18	386.32	262.25	210.87	345.34	330.61	NA	NA	NA	K03966//NADH dehydrogenase (ubiquinone) 1 beta subcomplex subunit 10	gi|944225354|gb|KQK89758.1|//hypothetical protein SETIT_039369mg, partial [Setaria italica]
Zm00001d021652.1	Zm00001d021652_T001.1	165.12	156.52	177.02	175.93	108.78	128.74	340.58	337.48	178.53	198.47	172.2	158.57	GO:0030529//intracellular ribonucleoprotein complex	GO:0005198//structural molecule activity	GO:0010467//gene expression	K02929//large subunit ribosomal protein L44e	gi|672135721|ref|XP_008791534.1|//PREDICTED: 60S ribosomal protein L44-like [Phoenix dactylifera]
Zm00001d031569.1	Zm00001d031569_T001.1	164.44	163.62	8.12	9.26	16.9	15.58	73.15	52.76	13.95	13.78	33.17	44.08	NA	GO:0016853//isomerase activity;GO:0005488//binding	GO:0044267//cellular protein metabolic process	K09571//FK506-binding protein 4/5 [EC:5.2.1.8]	gi|226500876|ref|NP_001149790.1|//uncharacterized protein LOC100283417 [Zea mays]
Zm00001d044315.1	Zm00001d044315_T001.1,Zm00001d044315_T002.1,Zm00001d044315_T003.1,Zm00001d044315_T004.1,Zm00001d044315_T005.1,Zm00001d044315_T006.1,Zm00001d044315_T007.1,Zm00001d044315_T008.1,Zm00001d044315_T009.1,Zm00001d044315_T010.1,Zm00001d044315_T011.1,Zm00001d044315_T012.1,Zm00001d044315_T013.1,Zm00001d044315_T014.1,Zm00001d044315_T015.1	164.17	177.7	119.99	130.88	109.15	133.11	167.73	152.38	133.38	153.43	140.96	157.55	GO:0033176//proton-transporting V-type ATPase complex	GO:0015077//monovalent inorganic cation transmembrane transporter activity	GO:0015988//energy coupled proton transmembrane transport, against electrochemical gradient	K02146//V-type H+-transporting ATPase subunit d	gi|944241907|gb|KQL06215.1|//hypothetical protein SETIT_001580mg [Setaria italica];gi|242057825|ref|XP_002458058.1|//hypothetical protein SORBIDRAFT_03g026290 [Sorghum bicolor];gi|226507472|ref|NP_001152743.1|//uncharacterized protein LOC100286384 [Zea mays]
Zm00001d016741.1	Zm00001d016741_T001.1	163.27	132.99	186.3	167.45	76.03	71.28	368.4	355.83	217.73	186.87	199.47	123.73	NA	NA	NA	NA	gi|226495095|ref|NP_001152694.1|//pectinesterase inhibitor domain containing protein precursor [Zea mays]
Zm00001d033369.1	Zm00001d033369_T001.1	163.17	178.26	432.57	503.46	435.91	508.59	154.15	104.51	143.81	136.42	70.36	79.6	NA	NA	NA	NA	gi|414871923|tpg|DAA50480.1|//TPA: gibberellin-regulated protein 1 [Zea mays]
Zm00001d015912.1	Zm00001d015912_T001.1	162.5	202.78	217.15	230.23	227.17	257.71	213.97	162.31	534.43	409.02	391.87	142.71	GO:0031224//intrinsic component of membrane	NA	GO:0071702//organic substance transport	K15382//solute carrier family 50 (sugar transporter)	gi|226531912|ref|NP_001141590.1|//uncharacterized protein LOC100273706 [Zea mays]
Zm00001d011412.1	Zm00001d011412_T001.1	162.05	169.31	437	444.95	338.3	317.81	637.37	707.45	488.1	526.46	529.55	446.31	NA	NA	NA	K17771//mitochondrial import receptor subunit TOM7	gi|226509506|ref|NP_001150221.1|//mitochondrial import receptor subunit TOM7-1 [Zea mays]
Zm00001d033746.1	Zm00001d033746_T001.1,Zm00001d033746_T002.1,Zm00001d033746_T003.1,Zm00001d033746_T004.1,Zm00001d033746_T005.1,Zm00001d033746_T006.1,Zm00001d033746_T007.1	161.54	159.18	132.62	143.96	52.91	74.61	258.38	294.45	144.27	166.65	155.52	128.72	GO:0044424//intracellular part	GO:0046872//metal ion binding;GO:0016868//intramolecular transferase activity, phosphotransferases	GO:0019318//hexose metabolic process	K01835//phosphoglucomutase [EC:5.4.2.2]	gi|162459678|ref|NP_001105405.1|//phosphoglucomutase, cytoplasmic 2 [Zea mays];gi|414872436|tpg|DAA50993.1|//TPA: phosphoglucomutase, cytoplasmic 2 [Zea mays]
Zm00001d010425.1	Zm00001d010425_T001.1,Zm00001d010425_T002.1,Zm00001d010425_T003.1,Zm00001d010425_T004.1,Zm00001d010425_T005.1,Zm00001d010425_T006.1,Zm00001d010425_T007.1,Zm00001d010425_T008.1,Zm00001d010425_T009.1	161.48	149.46	32.05	29.32	21.39	25.47	105.65	100.31	44.09	47.59	73.24	75.74	NA	NA	NA	NA	gi|670441570|ref|XP_008661089.1|//PREDICTED: cleavage and polyadenylation specificity factor subunit 6-like [Zea mays];gi|226495995|ref|NP_001150110.1|//uncharacterized protein LOC100283739 [Zea mays];gi|224028873|gb|ACN33512.1|//unknown [Zea mays];gi|413949432|gb|AFW82081.1|//hypothetical protein ZEAMMB73_801243, partial [Zea mays];gi|413949435|gb|AFW82084.1|//hypothetical protein ZEAMMB73_80124…
Zm00001d049933.1	Zm00001d049933_T001.1,Zm00001d049933_T002.1	161.12	151.11	367.07	369.06	248.85	282.07	346.81	461.54	302.01	324.6	292.68	223.09	GO:0030529//intracellular ribonucleoprotein complex	NA	NA	K02975//small subunit ribosomal protein S25e	gi|413921768|gb|AFW61700.1|//hypothetical protein ZEAMMB73_503343, partial [Zea mays]
Zm00001d009480.1	Zm00001d009480_T001.1	160.69	151.99	284.65	295.72	193.52	202.19	372.66	381.02	288.71	301.21	240.68	216.67	NA	NA	NA	K14753//guanine nucleotide-binding protein subunit beta-2-like 1 protein	gi|219363167|ref|NP_001136800.1|//guanine nucleotide-binding protein beta subunit-like protein [Zea mays]
Zm00001d029418.1	Zm00001d029418_T001.1,Zm00001d029418_T002.1,Zm00001d029418_T003.1,Zm00001d029418_T004.1,Zm00001d029418_T005.1	159.51	151.7	274.88	263.05	199.08	193.84	546.08	504.39	309.32	309.67	304.06	274.07	GO:0043231//intracellular membrane-bounded organelle;GO:0030529//intracellular ribonucleoprotein complex;GO:0000785//chromatin	GO:0003723//RNA binding;GO:0043169//cation binding;GO:0005198//structural molecule activity;GO:0005488//binding	GO:0034728//nucleosome organization;GO:0010467//gene expression	K02922//large subunit ribosomal protein L37e	gi|414867129|tpg|DAA45686.1|//TPA: hypothetical protein ZEAMMB73_173562, partial [Zea mays]
Zm00001d032386.1	Zm00001d032386_T001.1,Zm00001d032386_T002.1,Zm00001d032386_T003.1,Zm00001d032386_T004.1,Zm00001d032386_T005.1,Zm00001d032386_T006.1,Zm00001d032386_T007.1	159.28	151.84	21.22	19.87	16.79	17.49	181.59	170.12	33.41	32.61	51.37	62.44	GO:0043234//protein complex	GO:0008443//phosphofructokinase activity;GO:0032559//adenyl ribonucleotide binding	GO:0006007//glucose catabolic process	K00895//diphosphate-dependent phosphofructokinase [EC:2.7.1.90]	gi|992162453|gb|KXG24927.1|//hypothetical protein SORBI_007G101800 [Sorghum bicolor];gi|219885381|gb|ACL53065.1|//unknown [Zea mays]
Zm00001d029365.1	Zm00001d029365_T001.1,Zm00001d029365_T002.1,Zm00001d029365_T003.1	159.07	139.86	403.19	401.91	237.43	255.11	335.94	287.38	321.27	361.55	269.27	227.08	NA	NA	GO:0010876//lipid localization	NA	gi|670363721|ref|XP_008656411.1|//PREDICTED: non-specific lipid transfer protein-like 1 [Zea mays];gi|992281188|gb|KXG39249.1|//hypothetical protein SORBI_001G353500 [Sorghum bicolor]
Zm00001d025801.1	Zm00001d025801_T001.1,Zm00001d025801_T002.1,Zm00001d025801_T003.1,Zm00001d025801_T004.1,Zm00001d025801_T005.1,Zm00001d025801_T006.1,Zm00001d025801_T007.1,Zm00001d025801_T008.1,Zm00001d025801_T009.1,Zm00001d025801_T010.1,Zm00001d025801_T011.1	158.41	165.59	77.99	71.84	70.01	67.82	49.53	43.91	46.77	42	66.92	80.6	NA	GO:0005488//binding;GO:0003676//nucleic acid binding	NA	K13126//polyadenylate-binding protein	gi|670446281|ref|XP_008663371.1|//PREDICTED: polyadenylate-binding protein 2-like [Zea mays]
Zm00001d052493.1	Zm00001d052493_T001.1,Zm00001d052493_T002.1,Zm00001d052493_T003.1	157.98	140.48	241.53	238.82	199.85	200.15	163.49	51.84	155.88	141.62	74.42	81.49	NA	NA	NA	K01953//asparagine synthase (glutamine-hydrolysing) [EC:6.3.5.4]	gi|413924867|gb|AFW64799.1|//Stem-specific protein TSJT1 [Zea mays];gi|224034361|gb|ACN36256.1|//unknown [Zea mays]
Zm00001d044287.1	Zm00001d044287_T001.1,Zm00001d044287_T002.1	157.32	164.65	118.02	129.86	92.52	97.18	171.78	189.34	128.11	148.49	138.61	180.93	GO:0043231//intracellular membrane-bounded organelle;GO:0030529//intracellular ribonucleoprotein complex	GO:0005198//structural molecule activity	GO:0010467//gene expression	K02885//large subunit ribosomal protein L19e	gi|969812439|ref|NP_001148813.2|//60S ribosomal protein L19-3 [Zea mays];gi|224032713|gb|ACN35432.1|//unknown [Zea mays]
Zm00001d005421.1	Zm00001d005421_T001.1,Zm00001d005421_T002.1,Zm00001d005421_T003.1,Zm00001d005421_T004.1,Zm00001d005421_T005.1,Zm00001d005421_T006.1,Zm00001d005421_T007.1,Zm00001d005421_T008.1,Zm00001d005421_T009.1,Zm00001d005421_T010.1,Zm00001d005421_T011.1,Zm00001d005421_T012.1,Zm00001d005421_T013.1,Zm00001d005421_T014.1,Zm00001d005421_T015.1,Zm00001d005421_T016.1,Zm00001d005421_T017.1,Zm00001d005421_T018.1,Zm0…	156.56	156.22	87.23	92.82	174.5	176.27	223.39	156.78	247.39	201.99	198.93	172.34	GO:0031224//intrinsic component of membrane;GO:0016020//membrane	NA	GO:0006810//transport	K09872//aquaporin PIP	gi|162464516|ref|NP_001105638.1|//aquaporin PIP2-2 [Zea mays];gi|823138297|ref|XP_012469015.1|//PREDICTED: aquaporin PIP2-2-like [Gossypium raimondii];gi|743780035|ref|XP_010920406.1|//PREDICTED: aquaporin PIP2-4 isoform X2 [Elaeis guineensis]
Zm00001d002158.1	Zm00001d002158_T001.1	156.48	152.44	117.71	129.38	140.51	137.25	334.43	202.29	118.02	100.06	109.89	140.67	NA	NA	NA	NA	gi|226494895|ref|NP_001146921.1|//uncharacterized protein LOC100280530 [Zea mays]
Zm00001d032231.1	Zm00001d032231_T001.1,Zm00001d032231_T002.1,Zm00001d032231_T003.1	156.33	153.91	141.71	144.55	117.2	145.71	143.96	178.38	134.32	167.38	152.1	139.6	NA	GO:0005515//protein binding	NA	K06630//14-3-3 protein epsilon	gi|670366489|ref|XP_008664668.1|//PREDICTED: 14-3-3-like protein GF14-C [Zea mays]
Zm00001d023856.1	Zm00001d023856_T001.1	155.9	135.56	220.13	208.37	167.67	132.69	257.9	211.3	240.27	237.59	286.2	229.13	GO:0031410//cytoplasmic vesicle	NA	NA	NA	gi|226531644|ref|NP_001150599.1|//uncharacterized protein LOC100284232 precursor [Zea mays]
Zm00001d031971.1	Zm00001d031971_T001.1,Zm00001d031971_T002.1	155.9	102.39	84.32	67.89	194.47	127.75	241.72	225.51	113.72	120.74	286.52	257.95	GO:0031410//cytoplasmic vesicle	GO:0004175//endopeptidase activity	GO:0019538//protein metabolic process	K16292//KDEL-tailed cysteine endopeptidase [EC:3.4.22.-]	gi|223946391|gb|ACN27279.1|//unknown [Zea mays];gi|414870137|tpg|DAA48694.1|//TPA: vignain [Zea mays]
Zm00001d018363.1	Zm00001d018363_T001.1	155.73	146.41	297.54	274.11	336.2	308.75	263.45	182.24	297.33	260.73	356.67	395.07	NA	GO:0005506//iron ion binding	NA	K17278//membrane-associated progesterone receptor component	gi|226499414|ref|NP_001146971.1|//membrane steroid-binding protein 1 [Zea mays]
Zm00001d017850.1	Zm00001d017850_T001.1	154.65	150.97	249.43	258.59	234.26	223.7	437.07	336.58	278.57	248.85	316.71	305.24	GO:0030529//intracellular ribonucleoprotein complex	GO:0005198//structural molecule activity	GO:0010467//gene expression	K02910//large subunit ribosomal protein L31e	gi|195606388|gb|ACG25024.1|//60S ribosomal protein L31 [Zea mays]
Zm00001d007884.1	Zm00001d007884_T001.1,Zm00001d007884_T002.1	154.52	155.67	232.68	254.11	363.45	324.5	336.13	278.99	303.04	321.83	445.47	512.73	GO:0031410//cytoplasmic vesicle	NA	NA	NA	gi|414592045|tpg|DAA42616.1|//TPA: hypothetical protein ZEAMMB73_319734 [Zea mays];gi|224031631|gb|ACN34891.1|//unknown [Zea mays]
Zm00001d039166.1	Zm00001d039166_T001.1,Zm00001d039166_T002.1,Zm00001d039166_T003.1,Zm00001d039166_T004.1	153.77	142.52	97.56	102.11	63.29	78.78	275.31	543.46	165.76	144.88	134.7	78.41	NA	GO:0016702//oxidoreductase activity, acting on single donors with incorporation of molecular oxygen, incorporation of two atoms of oxygen	GO:0008152//metabolic process	K10712//cysteamine dioxygenase [EC:1.13.11.19]	gi|212275668|ref|NP_001130184.1|//cupin, RmlC-type [Zea mays]
Zm00001d051543.1	Zm00001d051543_T001.1	153.59	157.61	447.85	441.02	230.38	227.46	580.88	611	401.67	418.69	335.58	296.79	GO:0030529//intracellular ribonucleoprotein complex	GO:0005198//structural molecule activity	GO:0010467//gene expression	K02870//large subunit ribosomal protein L12e	gi|226504938|ref|NP_001148350.1|//60S ribosomal protein L12 [Zea mays]
Zm00001d011139.1	Zm00001d011139_T001.1,Zm00001d011139_T002.1,Zm00001d011139_T003.1,Zm00001d011139_T004.1,Zm00001d011139_T005.1	153.42	161.52	27.22	25.44	17.47	16.5	51.23	46.84	26.72	25.53	35.29	43.78	GO:0031981//nuclear lumen	GO:0046914//transition metal ion binding;GO:0003824//catalytic activity	GO:0006325//chromatin organization	K11276//nucleophosmin 1	gi|162463122|ref|NP_001105631.1|//histone deacetylase HDT2 [Zea mays]
Zm00001d022469.1	Zm00001d022469_T001.1,Zm00001d022469_T002.1,Zm00001d022469_T003.1,Zm00001d022469_T004.1,Zm00001d022469_T005.1,Zm00001d022469_T006.1,Zm00001d022469_T007.1,Zm00001d022469_T008.1,Zm00001d022469_T009.1,Zm00001d022469_T010.1,Zm00001d022469_T011.1,Zm00001d022469_T012.1,Zm00001d022469_T013.1,Zm00001d022469_T014.1,Zm00001d022469_T015.1	153.37	149.38	264.69	292.04	333.94	309.94	328.11	313.13	344.99	371.42	303.18	246.74	GO:0044424//intracellular part	GO:0016741//transferase activity, transferring one-carbon groups	GO:0006730//one-carbon metabolic process	K17616//CTD small phosphatase-like protein 2 [EC:3.1.3.-];K05931//type I protein arginine methyltransferase [EC:2.1.1.319]	gi|670420020|ref|XP_008650820.1|//PREDICTED: hypothetical protein isoform X1 [Zea mays];gi|242046882|ref|XP_002461187.1|//hypothetical protein SORBIDRAFT_02g042540 [Sorghum bicolor];gi|1001624461|ref|NP_001307404.1|//uncharacterized protein LOC100279884 [Zea mays];gi|212275848|ref|NP_001130830.1|//uncharacterized protein LOC100191934 [Zea mays]
Zm00001d040113.1	Zm00001d040113_T001.1,Zm00001d040113_T002.1,Zm00001d040113_T003.1,Zm00001d040113_T004.1,Zm00001d040113_T005.1,Zm00001d040113_T006.1,Zm00001d040113_T007.1	153.19	129.59	946.88	977.8	801.2	833.95	747.52	464	1234.71	1267.56	1075.11	1165.65	NA	NA	NA	K16223//protein FLOWERING LOCUS T	gi|413947162|gb|AFW79811.1|//hypothetical protein ZEAMMB73_034486 [Zea mays];gi|163838728|ref|NP_001106249.1|//ZCN10 protein [Zea mays]
Zm00001d022278.1	Zm00001d022278_T001.1	152.9	206.44	2110.55	2313.69	3826.37	3542.45	553.9	378.7	3864.61	3654.75	3008.5	3249.74	GO:0043231//intracellular membrane-bounded organelle	GO:0016209//antioxidant activity;GO:0016705//oxidoreductase activity, acting on paired donors, with incorporation or reduction of molecular oxygen;GO:0005506//iron ion binding	GO:0019725//cellular homeostasis;GO:0042743//hydrogen peroxide metabolic process;GO:0006950//response to stress	K11188//peroxiredoxin 6, 1-Cys peroxiredoxin [EC:1.11.1.7 1.11.1.15 3.1.1.-]	gi|414887819|tpg|DAA63833.1|//TPA: 1-Cys peroxiredoxin PER1 [Zea mays]
Zm00001d044054.1	Zm00001d044054_T001.1,Zm00001d044054_T002.1,Zm00001d044054_T003.1	152.85	156.04	47.84	51.98	59.17	57.39	113.61	103.98	58.34	64.62	94.13	106.76	NA	GO:0032561//guanyl ribonucleotide binding;GO:0017111//nucleoside-triphosphatase activity	GO:0051169//nuclear transport;GO:0023052//signaling;GO:0015031//protein transport;GO:0009207//purine ribonucleoside triphosphate catabolic process	K07936//GTP-binding nuclear protein Ran	gi|944241795|gb|KQL06103.1|//hypothetical protein SETIT_002644mg [Setaria italica];gi|226510588|ref|NP_001149221.1|//uncharacterized protein LOC100282843 [Zea mays]
Zm00001d054065.1	Zm00001d054065_T001.1,Zm00001d054065_T002.1	152.64	150.15	157.87	161	91.68	90.11	281.57	249.94	176.96	179.99	175.16	141.64	GO:0043231//intracellular membrane-bounded organelle;GO:0030529//intracellular ribonucleoprotein complex;GO:0000785//chromatin	GO:0003723//RNA binding;GO:0043169//cation binding;GO:0005198//structural molecule activity	GO:0034728//nucleosome organization;GO:0010467//gene expression	K02922//large subunit ribosomal protein L37e	gi|670400385|ref|XP_008680029.1|//PREDICTED: 60S ribosomal protein L37-3 [Zea mays]
Zm00001d033147.1	Zm00001d033147_T001.1,Zm00001d033147_T002.1,Zm00001d033147_T003.1,Zm00001d033147_T004.1,Zm00001d033147_T005.1,Zm00001d033147_T006.1,Zm00001d033147_T007.1,Zm00001d033147_T008.1,Zm00001d033147_T009.1,Zm00001d033147_T010.1	150.95	147.15	340.86	327.33	204.3	210.98	502.75	535.37	338	387.22	341.7	260.56	GO:0043231//intracellular membrane-bounded organelle;GO:0030529//intracellular ribonucleoprotein complex	GO:0005198//structural molecule activity	GO:0010467//gene expression	K02896//large subunit ribosomal protein L24e	gi|226531684|ref|NP_001150133.1|//60S ribosomal protein L24 [Zea mays];gi|212723822|ref|NP_001132205.1|//uncharacterized protein LOC100193634 [Zea mays]
Zm00001d038351.1	Zm00001d038351_T001.1,Zm00001d038351_T002.1,Zm00001d038351_T003.1,Zm00001d038351_T004.1	150.94	161.97	321.75	328.61	397.13	382.86	438.03	494.19	496.56	424.18	675.18	600.72	NA	NA	GO:0050896//response to stimulus	K00847//fructokinase [EC:2.7.1.4]	gi|226493864|ref|NP_001142159.1|//USP family protein [Zea mays]
Zm00001d037962.1	Zm00001d037962_T001.1,Zm00001d037962_T002.1,Zm00001d037962_T003.1,Zm00001d037962_T004.1,Zm00001d037962_T005.1,Zm00001d037962_T006.1,Zm00001d037962_T007.1,Zm00001d037962_T008.1,Zm00001d037962_T009.1,Zm00001d037962_T010.1,Zm00001d037962_T011.1,Zm00001d037962_T012.1,Zm00001d037962_T013.1,Zm00001d037962_T014.1,Zm00001d037962_T015.1,Zm00001d037962_T016.1,Zm00001d037962_T017.1	150.71	161.98	211.58	219.18	239.83	283.69	335.75	288.27	270.74	281.94	226.44	213.42	GO:0043231//intracellular membrane-bounded organelle	GO:0043169//cation binding;GO:0000166//nucleotide binding;GO:0016615//malate dehydrogenase activity;GO:0003824//catalytic activity	GO:0043648//dicarboxylic acid metabolic process	K00029//malate dehydrogenase (oxaloacetate-decarboxylating)(NADP+) [EC:1.1.1.40]	gi|763803455|gb|KJB70393.1|//hypothetical protein B456_011G071400 [Gossypium raimondii];gi|413945039|gb|AFW77688.1|//malic enzyme [Zea mays];gi|413945043|gb|AFW77692.1|//hypothetical protein ZEAMMB73_347931 [Zea mays];gi|670414155|ref|XP_008648302.1|//PREDICTED: NADP-dependent malic enzyme isoform X4 [Zea mays];gi|37147841|gb|AAQ88396.1|//non-photosynthetic NADP-malic enzyme [Zea mays];gi|6704141…
Zm00001d035720.1	Zm00001d035720_T001.1,Zm00001d035720_T002.1,Zm00001d035720_T003.1,Zm00001d035720_T004.1	150.33	152.5	256.41	276.86	203.2	250.1	237.45	202.37	260.95	295.59	263.61	233.55	GO:0015629//actin cytoskeleton	GO:0032559//adenyl ribonucleotide binding;GO:0017111//nucleoside-triphosphatase activity;GO:0005198//structural molecule activity	NA	K10355//actin, other eukaryote	gi|413950250|gb|AFW82899.1|//LOW QUALITY PROTEIN: putative actin family protein [Zea mays]
Zm00001d009000.1	Zm00001d009000_T001.1	150.06	153.22	293.34	300.11	188.39	211.38	432.57	555.85	366.49	395.62	260.61	251.38	GO:0030529//intracellular ribonucleoprotein complex	GO:0005198//structural molecule activity	GO:0010467//gene expression	K02957//small subunit ribosomal protein S15Ae	gi|226498832|ref|NP_001146581.1|//putative ribosomal protein S8 family protein [Zea mays]
Zm00001d035597.1	Zm00001d035597_T001.1,Zm00001d035597_T002.1	149.2	165.74	285.07	274.19	128.71	138.04	573.29	735.5	401.67	387.26	649.76	418.59	NA	NA	NA	NA	gi|413942238|gb|AFW74887.1|//putative rmlC-like cupins superfamily protein [Zea mays];gi|162458978|ref|NP_001105647.1|//uncharacterized protein LOC542653 [Zea mays]
Zm00001d008619.1	Zm00001d008619_T001.1,Zm00001d008619_T002.1,Zm00001d008619_T003.1	149.05	152.11	266.47	277.52	147.88	192.79	436.9	556.3	246.87	261.52	222.56	160.9	GO:0044424//intracellular part	GO:0016861//intramolecular oxidoreductase activity, interconverting aldoses and ketoses	GO:0006007//glucose catabolic process;GO:0006631//fatty acid metabolic process	K01803//triosephosphate isomerase (TIM) [EC:5.3.1.1]	gi|212720634|ref|NP_001132639.1|//uncharacterized protein LOC100194114 [Zea mays]
Zm00001d012276.1	Zm00001d012276_T001.1	148.04	137.21	235	243.75	85.25	92.43	366.59	345.75	426.86	483.68	278.44	229.18	GO:0043231//intracellular membrane-bounded organelle;GO:0000785//chromatin	GO:0003676//nucleic acid binding	GO:0034728//nucleosome organization	K11253//histone H3	gi|950928435|ref|XP_014497706.1|//PREDICTED: histone H3-like centromeric protein CSE4 [Vigna radiata var. radiata]
Zm00001d013644.1	Zm00001d013644_T001.1,Zm00001d013644_T002.1,Zm00001d013644_T003.1,Zm00001d013644_T004.1	147.97	147.41	130.47	138.21	178.38	212.61	100.49	137.53	115.03	150.59	140.66	112.84	NA	GO:0046914//transition metal ion binding;GO:0008172//S-methyltransferase activity	GO:0000097//sulfur amino acid biosynthetic process;GO:0006730//one-carbon metabolic process	K00549//5-methyltetrahydropteroyltriglutamate--homocysteine methyltransferase [EC:2.1.1.14]	gi|413933559|gb|AFW68110.1|//putative methionine synthase family protein [Zea mays]
Zm00001d006309.1	Zm00001d006309_T001.1,Zm00001d006309_T002.1,Zm00001d006309_T003.1,Zm00001d006309_T004.1,Zm00001d006309_T005.1,Zm00001d006309_T006.1,Zm00001d006309_T007.1,Zm00001d006309_T008.1,Zm00001d006309_T009.1,Zm00001d006309_T010.1,Zm00001d006309_T011.1,Zm00001d006309_T012.1,Zm00001d006309_T013.1,Zm00001d006309_T014.1,Zm00001d006309_T015.1,Zm00001d006309_T016.1,Zm00001d006309_T017.1	147.85	176.54	81.16	84.21	57.59	73.9	117.67	112.05	90.11	105.48	99.17	97.62	GO:0044424//intracellular part	GO:0051748//UTP-monosaccharide-1-phosphate uridylyltransferase activity;GO:0016772//transferase activity, transferring phosphorus-containing groups	NA	K00963//UTP--glucose-1-phosphate uridylyltransferase [EC:2.7.7.9]	gi|212275097|ref|NP_001130368.1|//uncharacterized protein LOC100191463 [Zea mays];gi|414886600|tpg|DAA62614.1|//TPA: UDP-glucose pyrophosphorylase1 [Zea mays]
Zm00001d014673.1	Zm00001d014673_T001.1,Zm00001d014673_T002.1	147.8	151.54	323.04	358.32	292.01	356.87	327.08	395.37	353.43	394.92	271.78	225.1	NA	GO:0008135//translation factor activity, RNA binding;GO:0032559//adenyl ribonucleotide binding;GO:0042623//ATPase activity, coupled	GO:0006412//translation	K03257//translation initiation factor 4A	gi|992156803|gb|KXG20770.1|//hypothetical protein SORBI_010G251100 [Sorghum bicolor]
Zm00001d009870.1	Zm00001d009870_T001.1,Zm00001d009870_T002.1,Zm00001d009870_T003.1,Zm00001d009870_T004.1,Zm00001d009870_T005.1,Zm00001d009870_T006.1,Zm00001d009870_T007.1,Zm00001d009870_T008.1,Zm00001d009870_T009.1,Zm00001d009870_T010.1,Zm00001d009870_T011.1,Zm00001d009870_T012.1,Zm00001d009870_T013.1,Zm00001d009870_T014.1	147.57	144.83	299.88	319.27	206.7	242.27	351.6	382.36	296.78	320.93	264.44	263.51	GO:0043231//intracellular membrane-bounded organelle;GO:0044424//intracellular part	GO:0008135//translation factor activity, RNA binding;GO:0005515//protein binding;GO:0032561//guanyl ribonucleotide binding;GO:0017111//nucleoside-triphosphatase activity	GO:0006412//translation;GO:0009207//purine ribonucleoside triphosphate catabolic process	K03231//elongation factor 1-alpha	gi|222624297|gb|EEE58429.1|//hypothetical protein OsJ_09630 [Oryza sativa Japonica Group];gi|195625336|gb|ACG34498.1|//elongation factor 1-alpha [Zea mays];gi|670430943|ref|XP_008656156.1|//PREDICTED: elongation factor 1-alpha-like isoform X2 [Zea mays];gi|145323788|ref|NP_001077483.1|//elongation factor 1-alpha 2 [Arabidopsis thaliana];gi|823242991|ref|XP_012454157.1|//PREDICTED: elongation fact…
Zm00001d035902.1	Zm00001d035902_T001.1,Zm00001d035902_T002.1	147.27	141.21	594.28	630.63	406.29	449.13	696.02	818.91	629.97	699.72	483.69	432.19	GO:0030529//intracellular ribonucleoprotein complex	GO:0003723//RNA binding;GO:0005198//structural molecule activity	GO:0010467//gene expression	K02940//large subunit ribosomal protein L9e	gi|195605384|gb|ACG24522.1|//60S ribosomal protein L9 [Zea mays]
Zm00001d018134.1	Zm00001d018134_T001.1,Zm00001d018134_T002.1	147.12	142.37	136.85	136.85	128.82	134.54	195.41	185.09	146.28	168.77	190.26	205.36	NA	GO:0016859//cis-trans isomerase activity	GO:0044267//cellular protein metabolic process	K01802//peptidylprolyl isomerase [EC:5.2.1.8]	gi|162462456|ref|NP_001105537.1|//uncharacterized protein LOC542519 [Zea mays];gi|219888681|gb|ACL54715.1|//unknown [Zea mays]
Zm00001d021018.1	Zm00001d021018_T001.1,Zm00001d021018_T002.1,Zm00001d021018_T003.1,Zm00001d021018_T004.1,Zm00001d021018_T005.1,Zm00001d021018_T006.1,Zm00001d021018_T007.1	146.56	136.98	150.12	158.18	88.03	104.89	312.23	343.54	168.7	168.48	162.66	161.29	GO:0043231//intracellular membrane-bounded organelle;GO:0030529//intracellular ribonucleoprotein complex	GO:0005198//structural molecule activity	GO:0010467//gene expression	K02912//large subunit ribosomal protein L32e	gi|226532385|ref|NP_001146622.1|//uncharacterized LOC100280220 [Zea mays];gi|212722356|ref|NP_001132263.1|//uncharacterized protein LOC100193699 [Zea mays]
Zm00001d051885.1	Zm00001d051885_T001.1,Zm00001d051885_T002.1,Zm00001d051885_T003.1,Zm00001d051885_T004.1,Zm00001d051885_T005.1,Zm00001d051885_T006.1	146.12	139.15	231.57	238.98	217.46	234.26	328.93	319.84	271.44	287.22	314.41	256.42	NA	GO:0016741//transferase activity, transferring one-carbon groups;GO:0003676//nucleic acid binding	GO:0042254//ribosome biogenesis;GO:0006399//tRNA metabolic process;GO:0006730//one-carbon metabolic process	K14563//rRNA 2'-O-methyltransferase fibrillarin [EC:2.1.1.-]	gi|226496988|ref|NP_001148551.1|//uncharacterized protein LOC100282167 [Zea mays];gi|413933317|gb|AFW67868.1|//hypothetical protein ZEAMMB73_943129 [Zea mays];gi|413924022|gb|AFW63954.1|//hypothetical protein ZEAMMB73_806586 [Zea mays]
Zm00001d033747.1	Zm00001d033747_T001.1,Zm00001d033747_T002.1,Zm00001d033747_T003.1,Zm00001d033747_T004.1,Zm00001d033747_T005.1	146.02	148.27	377.76	414.2	689.53	810.07	496.69	326.74	648.55	689.9	635.53	448.75	GO:0009536//plastid	GO:0016211//ammonia ligase activity;GO:0032559//adenyl ribonucleotide binding	GO:0006541//glutamine metabolic process	K01915//glutamine synthetase [EC:6.3.1.2]	gi|223945523|gb|ACN26845.1|//unknown [Zea mays];gi|806638836|ref|NP_001105443.2|//glutamine synthetase root isozyme 2 isoform 1 [Zea mays]
Zm00001d011534.1	Zm00001d011534_T001.1,Zm00001d011534_T002.1,Zm00001d011534_T003.1,Zm00001d011534_T004.1	145.8	138.14	193.98	197.74	158.53	172.55	244.94	240.74	194.92	215.95	166.76	157.68	GO:0030529//intracellular ribonucleoprotein complex	GO:0005198//structural molecule activity	GO:0010467//gene expression	K02882//large subunit ribosomal protein L18Ae	gi|226499928|ref|NP_001152227.1|//60S ribosomal protein L18a [Zea mays]
Zm00001d046055.1	Zm00001d046055_T001.1	145.72	114.39	59.75	63.6	101.89	136.2	1226.25	1441.14	289.09	277.61	492.83	358.83	NA	NA	NA	NA	gi|226493043|ref|NP_001143344.1|//uncharacterized protein LOC100275953 [Zea mays]
Zm00001d009848.1	Zm00001d009848_T001.1,Zm00001d009848_T002.1	144.89	154.54	284.09	282.34	174.19	201.17	434.32	616.67	254.66	306.17	247.29	218	GO:0030529//intracellular ribonucleoprotein complex	GO:0005198//structural molecule activity	GO:0010467//gene expression	K02883//large subunit ribosomal protein L18e	gi|670430927|ref|XP_008656150.1|//PREDICTED: 60S ribosomal protein L18-3-like [Zea mays];gi|413944627|gb|AFW77276.1|//hypothetical protein ZEAMMB73_917876 [Zea mays]
Zm00001d018403.1	Zm00001d018403_T001.1,Zm00001d018403_T002.1,Zm00001d018403_T003.1,Zm00001d018403_T004.1,Zm00001d018403_T005.1	144.38	144.92	143.62	143.32	178.53	164.89	169.32	165.02	136.93	137.48	188.59	178.77	GO:0043234//protein complex	NA	NA	K11599//proteasome maturation protein	gi|413939348|gb|AFW73899.1|//putative proteasome maturation factor UMP1 family protein [Zea mays];gi|219362901|ref|NP_001136932.1|//putative proteasome maturation factor UMP1 family protein [Zea mays]
Zm00001d012052.1	Zm00001d012052_T001.1	144.27	156.36	151.5	147.33	115.45	131.57	184.73	194.84	137.19	149.99	145.82	135.51	NA	GO:0005488//binding	NA	K12741//heterogeneous nuclear ribonucleoprotein A1/A3	gi|226505736|ref|NP_001150149.1|//uncharacterized protein LOC100283778 [Zea mays]
Zm00001d011992.1	Zm00001d011992_T001.1,Zm00001d011992_T002.1	144.16	146.57	208.19	217.86	140.76	161.97	209.13	224.16	199.33	209.65	182.67	168.76	GO:0030529//intracellular ribonucleoprotein complex	GO:0005198//structural molecule activity	GO:0010467//gene expression	K02873//large subunit ribosomal protein L13e	gi|226491770|ref|NP_001148638.1|//60S ribosomal protein L13-2 [Zea mays]
Zm00001d045261.1	Zm00001d045261_T001.1,Zm00001d045261_T002.1,Zm00001d045261_T003.1,Zm00001d045261_T004.1,Zm00001d045261_T005.1,Zm00001d045261_T006.1,Zm00001d045261_T007.1,Zm00001d045261_T008.1,Zm00001d045261_T009.1,Zm00001d045261_T010.1,Zm00001d045261_T011.1,Zm00001d045261_T012.1,Zm00001d045261_T013.1,Zm00001d045261_T015.1	144.1	159.78	71.97	76	58.47	79.67	109.66	163.26	77.01	63.4	64.45	61.37	GO:0009536//plastid	GO:0046527//glucosyltransferase activity	GO:0005977//glycogen metabolic process;GO:0005982//starch metabolic process	K00703//starch synthase [EC:2.4.1.21]	gi|413953078|gb|AFW85727.1|//starch synthase I [Zea mays];gi|224035279|gb|ACN36715.1|//unknown [Zea mays]
Zm00001d037603.1	Zm00001d037603_T001.1,Zm00001d037603_T002.1,Zm00001d037603_T003.1,Zm00001d037603_T004.1,Zm00001d037603_T005.1,Zm00001d037603_T006.1,Zm00001d037603_T007.1,Zm00001d037603_T008.1,Zm00001d037603_T009.1	143.57	144.83	240.54	252.03	148.52	187.04	252.68	345.28	192.28	241.53	168.55	160.83	GO:0030529//intracellular ribonucleoprotein complex	GO:0005198//structural molecule activity	GO:0010467//gene expression	K02883//large subunit ribosomal protein L18e	gi|670430927|ref|XP_008656150.1|//PREDICTED: 60S ribosomal protein L18-3-like [Zea mays];gi|242086971|ref|XP_002439318.1|//hypothetical protein SORBIDRAFT_09g004290 [Sorghum bicolor];gi|413944627|gb|AFW77276.1|//hypothetical protein ZEAMMB73_917876 [Zea mays]
Zm00001d018668.1	Zm00001d018668_T001.1,Zm00001d018668_T002.1,Zm00001d018668_T003.1,Zm00001d018668_T004.1	143.55	127.66	248.22	271.05	416.24	414.84	258.4	194.09	359.83	383.01	404.2	364.83	NA	NA	NA	K12486//stromal membrane-associated protein;K01537//Ca2+-transporting ATPase [EC:3.6.3.8]	gi|414883388|tpg|DAA59402.1|//TPA: hypothetical protein ZEAMMB73_829423 [Zea mays];gi|670422031|ref|XP_008651947.1|//PREDICTED: uncharacterized protein At2g23090 [Zea mays];gi|670422029|ref|XP_008651946.1|//PREDICTED: probable ADP-ribosylation factor GTPase-activating protein AGD13 [Zea mays]
Zm00001d024903.1	Zm00001d024903_T001.1	143.51	76.99	7.23	8.98	45.24	47.63	130.07	81.54	36.7	32.29	24.13	23.7	GO:0044424//intracellular part	GO:0005515//protein binding;GO:0032559//adenyl ribonucleotide binding	GO:0044267//cellular protein metabolic process;GO:0050896//response to stimulus	K04079//molecular chaperone HtpG	gi|887241065|ref|NP_001135416.3|//heat shock protein 82 [Zea mays]
Zm00001d003974.1	Zm00001d003974_T001.1	143.16	159.18	89.56	90.75	49.32	66.69	150.77	180.08	79.91	92.24	108.03	104.46	GO:0043231//intracellular membrane-bounded organelle	NA	NA	NA	gi|226493908|ref|NP_001144369.1|//uncharacterized protein LOC100277287 [Zea mays]
Zm00001d031611.1	Zm00001d031611_T001.1,Zm00001d031611_T002.1,Zm00001d031611_T003.1,Zm00001d031611_T004.1,Zm00001d031611_T005.1,Zm00001d031611_T006.1	143.15	159.52	319.91	336.82	258.15	294.17	482.53	463.63	390.6	405.17	322.19	320.67	GO:0030529//intracellular ribonucleoprotein complex	GO:0005198//structural molecule activity	GO:0010467//gene expression	K02880//large subunit ribosomal protein L17e	gi|226495081|ref|NP_001140409.1|//60S ribosomal protein L17 [Zea mays]
Zm00001d037436.1	Zm00001d037436_T001.1	143.04	134.68	154.72	139.4	49.36	61.88	0.83	0.57	0.42	0.58	0.33	0.34	NA	NA	NA	NA	gi|226532028|ref|NP_001152712.1|//prolamin precursor [Zea mays]
Zm00001d050606.1	Zm00001d050606_T001.1,Zm00001d050606_T002.1,Zm00001d050606_T003.1,Zm00001d050606_T004.1,Zm00001d050606_T005.1,Zm00001d050606_T006.1,Zm00001d050606_T007.1,Zm00001d050606_T009.1,Zm00001d050606_T010.1,Zm00001d050606_T011.1,Zm00001d050606_T012.1,Zm00001d050606_T013.1,Zm00001d050606_T014.1,Zm00001d050606_T015.1,Zm00001d050606_T016.1,Zm00001d050606_T017.1,Zm00001d050606_T018.1,Zm00001d050606_T019.1,Zm0…	142.69	161.97	36.81	29.11	22.15	26.75	75.93	49.06	38.61	34.9	59.79	74.55	GO:0031332//RNAi effector complex	GO:0016787//hydrolase activity;GO:0005488//binding	GO:0016458//gene silencing	K15979//staphylococcal nuclease domain-containing protein 1	gi|670393485|ref|XP_008677145.1|//PREDICTED: uncharacterized protein LOC100280237 isoform X1 [Zea mays]
Zm00001d038380.1	Zm00001d038380_T001.1,Zm00001d038380_T002.1,Zm00001d038380_T003.1,Zm00001d038380_T004.1,Zm00001d038380_T005.1,Zm00001d038380_T006.1	142.52	182.76	88.07	98.1	89.19	122.94	138.26	164.31	104.18	123.85	128.46	132.24	NA	GO:0032561//guanyl ribonucleotide binding	GO:0006810//transport;GO:0035556//intracellular signal transduction	K07901//Ras-related protein Rab-8A	gi|212724108|ref|NP_001131632.1|//uncharacterized protein LOC100192989 [Zea mays];gi|224035207|gb|ACN36679.1|//unknown [Zea mays]
Zm00001d028260.1	Zm00001d028260_T001.1,Zm00001d028260_T002.1,Zm00001d028260_T003.1,Zm00001d028260_T004.1,Zm00001d028260_T005.1,Zm00001d028260_T006.1,Zm00001d028260_T007.1	142.38	132.27	108.67	112.35	269.59	309.36	44.75	31.68	99.65	88.88	261.31	177.24	GO:0044424//intracellular part	GO:0016211//ammonia ligase activity;GO:0032559//adenyl ribonucleotide binding	GO:0006541//glutamine metabolic process;GO:0071941//nitrogen cycle metabolic process	K01915//glutamine synthetase [EC:6.3.1.2]	gi|585201|sp|P38559.1|GLNA1_MAIZE//RecName: Full=Glutamine synthetase root isozyme 1; AltName: Full=GS122; AltName: Full=Glutamate--ammonia ligase;gi|162462528|ref|NP_001105538.1|//glutamine synthetase root isozyme 1 [Zea mays];gi|670436696|ref|XP_008659016.1|//PREDICTED: glutamine synthetase root isozyme 5 isoform X1 [Zea mays];gi|414865584|tpg|DAA44141.1|//TPA: glutamine synthetase6 [Zea mays]
Zm00001d035637.1	Zm00001d035637_T001.1	142.3	132.56	193.19	175.62	135.2	152.32	207.22	230.11	155.33	169.02	176.37	196.92	GO:0043231//intracellular membrane-bounded organelle	NA	NA	K02902//large subunit ribosomal protein L28	gi|195623118|gb|ACG33389.1|//hypothetical protein [Zea mays]
Zm00001d047788.1	Zm00001d047788_T001.1,Zm00001d047788_T002.1,Zm00001d047788_T003.1,Zm00001d047788_T004.1,Zm00001d047788_T005.1,Zm00001d047788_T006.1,Zm00001d047788_T007.1	141.42	170.27	286.24	302.17	241.1	257.59	173.22	163.29	294.02	301.19	213.76	203.04	GO:0043231//intracellular membrane-bounded organelle;GO:0000785//chromatin	GO:0003676//nucleic acid binding	GO:0034728//nucleosome organization	K11252//histone H2B	gi|195644090|gb|ACG41513.1|//histone H2B.2 [Zea mays];gi|673921467|ref|NP_001288378.1|//histone H2B.1-like [Zea mays];gi|242041373|ref|XP_002468081.1|//hypothetical protein SORBIDRAFT_01g039260 [Sorghum bicolor]
Zm00001d010529.1	Zm00001d010529_T001.1,Zm00001d010529_T002.1,Zm00001d010529_T003.1,Zm00001d010529_T004.1,Zm00001d010529_T005.1,Zm00001d010529_T006.1,Zm00001d010529_T007.1,Zm00001d010529_T008.1,Zm00001d010529_T009.1	141.41	115.19	24	27.54	37.45	37.98	224.08	186.03	29.92	30.72	43.2	40.92	NA	GO:0032559//adenyl ribonucleotide binding	NA	K03283//heat shock 70kDa protein 1/8	gi|970636264|gb|KUF80963.1|//Heat shock 70 kDa protein [Phytophthora nicotianae];gi|670431502|ref|XP_008656365.1|//PREDICTED: probable mediator of RNA polymerase II transcription subunit 37c [Zea mays];gi|920679271|gb|KOM26183.1|//hypothetical protein LR48_Vigan238s001600 [Vigna angularis]
Zm00001d022463.1	Zm00001d022463_T001.1	141.28	146.07	292.34	291.22	301.96	272.83	362.1	408.95	294.97	305.16	314.59	312.05	GO:0030529//intracellular ribonucleoprotein complex	GO:0005198//structural molecule activity	GO:0010467//gene expression	K02891//large subunit ribosomal protein L22e	gi|944262888|gb|KQL27145.1|//hypothetical protein SETIT_031166mg [Setaria italica]
Zm00001d013428.1	Zm00001d013428_T001.1,Zm00001d013428_T002.1,Zm00001d013428_T003.1,Zm00001d013428_T004.1	141.25	154.46	141.16	157.44	99.61	125.11	237.56	268.13	153.82	190.99	183.13	188.13	GO:0044424//intracellular part	GO:0046872//metal ion binding;GO:0016868//intramolecular transferase activity, phosphotransferases	GO:0019318//hexose metabolic process	K01835//phosphoglucomutase [EC:5.4.2.2]	gi|413933276|gb|AFW67827.1|//phosphoglucomutase, cytoplasmic 1 [Zea mays];gi|162463106|ref|NP_001105703.1|//phosphoglucomutase, cytoplasmic 1 [Zea mays]
Zm00001d027652.1	Zm00001d027652_T001.1	141.16	124.04	427.87	511.71	1319.25	953.16	348.29	220.63	809.99	733.77	372.77	495.75	GO:0043231//intracellular membrane-bounded organelle;GO:0031224//intrinsic component of membrane;GO:0031090//organelle membrane	NA	GO:0006810//transport	K09873//aquaporin TIP	gi|162459183|ref|NP_001104896.1|//aquaporin TIP1-1 [Zea mays]
Zm00001d044575.1	Zm00001d044575_T001.1	141.04	149.2	187.69	196.29	202.69	208.94	256.38	341.41	182.49	211.08	233.15	229.24	GO:0043231//intracellular membrane-bounded organelle	GO:0003824//catalytic activity	NA	K01061//carboxymethylenebutenolidase [EC:3.1.1.45]	gi|414881964|tpg|DAA59095.1|//TPA: protein usf [Zea mays]
Zm00001d048085.1	Zm00001d048085_T001.1,Zm00001d048085_T002.1,Zm00001d048085_T003.1	140.94	142.85	216.16	220.09	148	201.83	757.72	790.92	203.41	210.3	223.83	162.81	GO:0043231//intracellular membrane-bounded organelle	NA	NA	K05747//Wiskott-Aldrich syndrome protein	gi|670435024|ref|XP_008658076.1|//PREDICTED: hypothetical protein LOC100192929 isoform X1 [Zea mays];gi|212722146|ref|NP_001131584.1|//hypothetical protein LOC100192929 isoform 1 [Zea mays];gi|269954672|ref|NP_001161740.1|//hypothetical protein LOC100192929 isoform 2 [Zea mays]
Zm00001d012572.1	Zm00001d012572_T001.1	140.6	171.1	136.84	136.47	155.75	140.76	292.32	684.83	88.1	139.56	131.2	242.36	GO:0031410//cytoplasmic vesicle	NA	GO:0010876//lipid localization	NA	gi|670433316|ref|XP_008657146.1|//PREDICTED: uncharacterized protein LOC103636573 [Zea mays]
Zm00001d042926.1	Zm00001d042926_T001.1	139.96	150.65	430.41	552.17	403.85	470.13	109.62	104.85	736.14	637.95	65.32	48.8	GO:0031410//cytoplasmic vesicle	NA	NA	K12173//BRCA1-A complex subunit BRE	gi|226508544|ref|NP_001147098.1|//osmotin-like protein precursor [Zea mays]
Zm00001d027861.1	Zm00001d027861_T001.1	139.65	150.09	160.21	165.33	183	201.66	124.2	176.09	102.43	99.35	126.29	94.38	GO:0043231//intracellular membrane-bounded organelle	NA	NA	K00827//alanine-glyoxylate transaminase / (R)-3-amino-2-methylpropionate-pyruvate transaminase [EC:2.6.1.44 2.6.1.40]	gi|670362188|ref|XP_008651482.1|//PREDICTED: alanine--glyoxylate aminotransferase 2 homolog 1, mitochondrial [Zea mays]
Zm00001d017956.1	Zm00001d017956_T001.1	139.61	144.73	218.95	234.2	193.15	196.29	229.32	232.52	238.62	234.65	239.65	220.12	GO:0031224//intrinsic component of membrane;GO:0043231//intracellular membrane-bounded organelle;GO:0031410//cytoplasmic vesicle	NA	GO:0015031//protein transport	NA	gi|195605716|gb|ACG24688.1|//erwinia induced protein 2 [Zea mays]
Zm00001d029595.1	Zm00001d029595_T001.1,Zm00001d029595_T002.1,Zm00001d029595_T003.1,Zm00001d029595_T004.1,Zm00001d029595_T005.1	139.53	128.66	167.54	173.31	205.33	223.43	244.43	222.58	222.93	229.2	292.24	280.6	NA	NA	NA	NA	gi|670363943|ref|XP_008657318.1|//PREDICTED: uncharacterized protein At2g23090 isoform X2 [Zea mays];gi|414867335|tpg|DAA45892.1|//TPA: hypothetical protein ZEAMMB73_510249 [Zea mays]
Zm00001d035722.1	Zm00001d035722_T001.1,Zm00001d035722_T002.1,Zm00001d035722_T003.1,Zm00001d035722_T004.1,Zm00001d035722_T005.1,Zm00001d035722_T006.1,Zm00001d035722_T007.1,Zm00001d035722_T008.1,Zm00001d035722_T009.1,Zm00001d035722_T010.1	139.37	147.92	198.02	207.36	141.45	179.53	219.71	211.08	209.11	238.28	192.57	170.36	GO:0015629//actin cytoskeleton	GO:0032559//adenyl ribonucleotide binding;GO:0017111//nucleoside-triphosphatase activity;GO:0005198//structural molecule activity	NA	K10355//actin, other eukaryote	gi|413942401|gb|AFW75050.1|//putative actin family protein [Zea mays];gi|413950250|gb|AFW82899.1|//LOW QUALITY PROTEIN: putative actin family protein [Zea mays]
Zm00001d044247.1	Zm00001d044247_T001.1	139.37	150.28	259.67	297.68	203.69	223.43	244.41	246.3	305.77	337.6	269.09	213.07	GO:0043231//intracellular membrane-bounded organelle;GO:0000785//chromatin	GO:0003676//nucleic acid binding	GO:0034728//nucleosome organization	K11252//histone H2B	gi|195644090|gb|ACG41513.1|//histone H2B.2 [Zea mays]
Zm00001d038709.1	Zm00001d038709_T001.1,Zm00001d038709_T002.1,Zm00001d038709_T003.1,Zm00001d038709_T004.1,Zm00001d038709_T005.1	139.32	136.98	132.28	135.62	144.85	155.36	177.19	202.59	132.02	144.25	190.47	159.78	GO:0016020//membrane	GO:0032561//guanyl ribonucleotide binding	GO:0006810//transport;GO:0035556//intracellular signal transduction	K07897//Ras-related protein Rab-7A	gi|293332671|ref|NP_001169258.1|//uncharacterized protein LOC100383121 [Zea mays]
Zm00001d010650.1	Zm00001d010650_T001.1	139.2	153.6	156.2	148.08	131.73	146.77	152.92	186.06	139.92	149.98	158.62	149.17	NA	GO:0046872//metal ion binding	NA	K02183//calmodulin	gi|985436881|ref|XP_015383199.1|//PREDICTED: calmodulin-related protein-like [Citrus sinensis]
Zm00001d009594.1	Zm00001d009594_T001.1,Zm00001d009594_T002.1,Zm00001d009594_T003.1,Zm00001d009594_T004.1,Zm00001d009594_T005.1,Zm00001d009594_T006.1,Zm00001d009594_T007.1,Zm00001d009594_T008.1,Zm00001d009594_T009.1,Zm00001d009594_T010.1,Zm00001d009594_T011.1,Zm00001d009594_T012.1	139.14	148.91	458.61	509.37	594.74	665.42	537.34	430.86	881.05	903.02	810.47	623.69	GO:0043231//intracellular membrane-bounded organelle;GO:0031410//cytoplasmic vesicle	GO:0004175//endopeptidase activity	GO:0019538//protein metabolic process	K08245//phytepsin [EC:3.4.23.40]	gi|992159278|gb|KXG22546.1|//hypothetical protein SORBI_009G234800 [Sorghum bicolor];gi|226506070|ref|NP_001150729.1|//aspartic proteinase oryzasin-1 precursor [Zea mays]
Zm00001d038689.1	Zm00001d038689_T001.1,Zm00001d038689_T002.1,Zm00001d038689_T003.1,Zm00001d038689_T004.1,Zm00001d038689_T005.1	139.04	151.47	151.07	149.86	109.06	131.37	85.74	70.63	69.22	77.42	85.87	90.94	GO:0044424//intracellular part	GO:0008238//exopeptidase activity	GO:0019538//protein metabolic process	K01259//proline iminopeptidase [EC:3.4.11.5]	gi|413946049|gb|AFW78698.1|//proline iminopeptidase [Zea mays];gi|226532570|ref|NP_001140665.1|//uncharacterized protein LOC100272740 [Zea mays];gi|222632214|gb|EEE64346.1|//hypothetical protein OsJ_19186 [Oryza sativa Japonica Group];gi|670412692|ref|XP_008647504.1|//PREDICTED: uncharacterized protein LOC100272740 isoform X1 [Zea mays]
Zm00001d011504.1	Zm00001d011504_T001.1,Zm00001d011504_T002.1,Zm00001d011504_T003.1	139.03	143.43	58.65	54.49	30.37	40.17	63.53	62.19	38.95	46.22	50.2	55.07	GO:0016469//proton-transporting two-sector ATPase complex	GO:0032559//adenyl ribonucleotide binding;GO:0019829//cation-transporting ATPase activity;GO:0015078//hydrogen ion transmembrane transporter activity	GO:0015988//energy coupled proton transmembrane transport, against electrochemical gradient;GO:0015986//ATP synthesis coupled proton transport	K02150//V-type H+-transporting ATPase subunit E	gi|414881137|tpg|DAA58268.1|//TPA: hypothetical protein ZEAMMB73_789175 [Zea mays];gi|670389752|ref|XP_008675259.1|//PREDICTED: V-type proton ATPase subunit E-like [Zea mays]
Zm00001d052885.1	Zm00001d052885_T001.1,Zm00001d052885_T002.1,Zm00001d052885_T003.1,Zm00001d052885_T004.1	138.92	150.63	297.35	314.3	224.91	247.44	335.28	422.28	263.02	278.23	237.43	214.64	GO:0043231//intracellular membrane-bounded organelle;GO:0030312//external encapsulating structure;GO:0031090//organelle membrane;GO:0015935//small ribosomal subunit	GO:0005198//structural molecule activity	GO:0010467//gene expression	K02957//small subunit ribosomal protein S15Ae	gi|219362577|ref|NP_001137078.1|//uncharacterized protein LOC100217251 [Zea mays]
Zm00001d038653.1	Zm00001d038653_T001.1,Zm00001d038653_T002.1	138.86	129.28	220.08	248.04	282.58	300.36	166.23	149.3	244.9	218.75	322.74	320.24	GO:0016020//membrane;GO:0044424//intracellular part;GO:0009532//plastid stroma;GO:0030312//external encapsulating structure	GO:0015036//disulfide oxidoreductase activity;GO:0005488//binding	GO:0006091//generation of precursor metabolites and energy;GO:0009408//response to heat;GO:0009636//response to toxic substance;GO:0044267//cellular protein metabolic process;GO:0018904//ether metabolic process;GO:0019725//cellular homeostasis;GO:0006952//defense response;GO:0006461//protein complex assembly;GO:0051234//establishment of localization	K03671//thioredoxin 1	gi|413945968|gb|AFW78617.1|//thioredoxin h-like protein [Zea mays];gi|195605236|gb|ACG24448.1|//thioredoxin H-type [Zea mays]
Zm00001d009797.1	Zm00001d009797_T001.1	138.51	123.94	82.17	81.11	151.69	166.76	69.99	27.99	99.87	92.27	14.44	13.02	NA	NA	NA	K14611//solute carrier family 23 (nucleobase transporter), member 1/2	gi|226500126|ref|NP_001149571.1|//lactoylglutathione lyase [Zea mays]
Zm00001d050179.1	Zm00001d050179_T001.1,Zm00001d050179_T002.1,Zm00001d050179_T003.1	138.5	138.57	188.7	188.89	181.91	203.53	239.39	246.64	234.47	249.84	284	233.74	GO:0031410//cytoplasmic vesicle	NA	NA	NA	gi|413922068|gb|AFW62000.1|//hypothetical protein ZEAMMB73_864728 [Zea mays]
Zm00001d047479.1	Zm00001d047479_T001.1,Zm00001d047479_T002.1,Zm00001d047479_T003.1,Zm00001d047479_T004.1,Zm00001d047479_T005.1,Zm00001d047479_T006.1,Zm00001d047479_T007.1,Zm00001d047479_T008.1,Zm00001d047479_T009.1,Zm00001d047479_T010.1,Zm00001d047479_T011.1,Zm00001d047479_T012.1,Zm00001d047479_T013.1,Zm00001d047479_T014.1,Zm00001d047479_T015.1,Zm00001d047479_T016.1,Zm00001d047479_T017.1	138.36	139.79	175.48	195.65	252.09	220.2	122.36	89.11	88.23	91.28	158.78	171.02	GO:0044424//intracellular part	GO:0016209//antioxidant activity;GO:0043169//cation binding;GO:0003824//catalytic activity	GO:0072593//reactive oxygen species metabolic process	K04565//superoxide dismutase, Cu-Zn family [EC:1.15.1.1]	gi|670361521|ref|XP_008649061.1|//PREDICTED: superoxide dismutase [Cu-Zn] 4AP isoform X1 [Zea mays];gi|670439574|ref|XP_008660154.1|//PREDICTED: superoxide dismutase [Cu-Zn] 4AP isoform X2 [Zea mays];gi|670439570|ref|XP_008660152.1|//PREDICTED: superoxide dismutase [Cu-Zn] 4AP isoform X1 [Zea mays];gi|218200214|gb|EEC82641.1|//hypothetical protein OsI_27243 [Oryza sativa Indica Group];gi|11678751…
Zm00001d014785.1	Zm00001d014785_T001.1,Zm00001d014785_T002.1,Zm00001d014785_T003.1,Zm00001d014785_T004.1	138.36	140.46	142.26	145.64	84.99	111.82	302.48	283.89	159.89	167.44	170.15	143.25	GO:0043231//intracellular membrane-bounded organelle;GO:0031410//cytoplasmic vesicle	NA	NA	K13249//translocon-associated protein subunit alpha	gi|212721520|ref|NP_001131875.1|//translocon-associated protein homolog 1 precursor [Zea mays];gi|195649319|gb|ACG44127.1|//translocon-associated protein alpha subunit precursor [Zea mays]
Zm00001d016248.1	Zm00001d016248_T001.1	138.31	145.18	137.91	138.84	201.15	200.22	157.55	149.73	132.34	125.7	204.07	232.94	GO:0043231//intracellular membrane-bounded organelle	GO:0046912//transferase activity, transferring acyl groups, acyl groups converted into alkyl on transfer	GO:0005975//carbohydrate metabolic process;GO:0009060//aerobic respiration	K01647//citrate synthase [EC:2.3.3.1]	gi|413936665|gb|AFW71216.1|//putative citrate synthase family protein [Zea mays]
Zm00001d006796.1	Zm00001d006796_T001.1	138.01	163.32	347.28	393.56	1359.16	866.18	148.75	86.14	511.97	498.99	492.42	778.3	GO:0043231//intracellular membrane-bounded organelle	GO:0003824//catalytic activity	GO:0008152//metabolic process	K11147//dehydrogenase/reductase SDR family member 4 [EC:1.1.-.-];K00059//3-oxoacyl-[acyl-carrier protein] reductase [EC:1.1.1.100]	gi|414590803|tpg|DAA41374.1|//TPA: general stress protein 39Short-chain dehydrogenase/reductase SDR family protein [Zea mays]
Zm00001d042229.1	Zm00001d042229_T001.1	137.94	168.63	18.41	19.54	3.12	4.28	42.55	39.45	15.09	20.28	2.35	0.72	NA	NA	NA	NA	gi|414878842|tpg|DAA55973.1|//TPA: hypothetical protein ZEAMMB73_868885 [Zea mays]
Zm00001d052718.1	Zm00001d052718_T001.1,Zm00001d052718_T002.1	137.86	139.98	203.37	198.66	138.25	145.86	182.27	238.26	139.16	162.78	155.48	165.05	GO:0030529//intracellular ribonucleoprotein complex	GO:0005198//structural molecule activity	GO:0010467//gene expression	K02923//large subunit ribosomal protein L38e	gi|944238426|gb|KQL02764.1|//hypothetical protein SETIT_015707mg, partial [Setaria italica]
Zm00001d051754.1	Zm00001d051754_T001.1,Zm00001d051754_T002.1,Zm00001d051754_T003.1,Zm00001d051754_T004.1,Zm00001d051754_T005.1,Zm00001d051754_T006.1,Zm00001d051754_T007.1,Zm00001d051754_T008.1,Zm00001d051754_T009.1,Zm00001d051754_T010.1,Zm00001d051754_T011.1	137.6	129.9	583.48	630.09	721.9	622.8	718.1	482.02	758.67	740.3	608.56	504.9	GO:0043231//intracellular membrane-bounded organelle	GO:0003824//catalytic activity;GO:0004030//aldehyde dehydrogenase [NAD(P)+] activity	GO:0008152//metabolic process	K12844//U4/U6 small nuclear ribonucleoprotein PRP31;K00128//aldehyde dehydrogenase (NAD+) [EC:1.2.1.3]	gi|71564257|gb|AAL99614.2|AF348418_1//mitochondrial aldehyde dehydrogenase RF2B [Zea mays];gi|162460054|ref|NP_001105576.1|//aldehyde dehydrogenase 2 [Zea mays];gi|242062644|ref|XP_002452611.1|//hypothetical protein SORBIDRAFT_04g029035, partial [Sorghum bicolor]
Zm00001d016446.1	Zm00001d016446_T001.1	137.59	134.65	476.36	481.4	1233.26	1043.12	411.2	369.4	499.94	589.99	1238.69	1126.9	GO:0031410//cytoplasmic vesicle	GO:0004175//endopeptidase activity	GO:0019538//protein metabolic process	K01373//cathepsin F [EC:3.4.22.41]	gi|194705198|gb|ACF86683.1|//unknown [Zea mays]
Zm00001d049166.1	Zm00001d049166_T001.1	137.24	129.56	167.3	161.79	133.15	113.74	199.56	193.23	250.97	237.85	249.08	196.66	GO:0031410//cytoplasmic vesicle	NA	NA	NA	gi|998429199|ref|NP_001307228.1|//uncharacterized protein LOC100277266 [Zea mays]
Zm00001d022181.1	Zm00001d022181_T001.1,Zm00001d022181_T002.1,Zm00001d022181_T003.1,Zm00001d022181_T004.1,Zm00001d022181_T005.1,Zm00001d022181_T006.1,Zm00001d022181_T007.1,Zm00001d022181_T008.1,Zm00001d022181_T009.1,Zm00001d022181_T010.1,Zm00001d022181_T011.1,Zm00001d022181_T012.1,Zm00001d022181_T013.1,Zm00001d022181_T014.1	137.01	131.26	556.22	607.09	837.26	812.86	377.85	194.05	431.3	475.17	894.17	845.53	GO:0043231//intracellular membrane-bounded organelle	GO:0016765//transferase activity, transferring alkyl or aryl (other than methyl) groups	GO:0043650//dicarboxylic acid biosynthetic process;GO:0008652//cellular amino acid biosynthetic process;GO:0019632//shikimate metabolic process	K01626//3-deoxy-7-phosphoheptulonate synthase [EC:2.5.1.54]	gi|226532249|ref|NP_001150866.1|//phospho-2-dehydro-3-deoxyheptonate aldolase 1 [Zea mays];gi|573953120|ref|XP_006658831.1|//PREDICTED: phospho-2-dehydro-3-deoxyheptonate aldolase 2, chloroplastic-like [Oryza brachyantha]
Zm00001d036293.1	Zm00001d036293_T001.1,Zm00001d036293_T002.1,Zm00001d036293_T003.1,Zm00001d036293_T004.1,Zm00001d036293_T005.1	136.99	121.78	195.26	189.63	210.49	192.18	161.99	129.33	176.59	192.15	307.24	312.34	NA	GO:0043169//cation binding;GO:0008171//O-methyltransferase activity	GO:0009699//phenylpropanoid biosynthetic process;GO:0006730//one-carbon metabolic process	K00588//caffeoyl-CoA O-methyltransferase [EC:2.1.1.104]	gi|219888843|gb|ACL54796.1|//unknown [Zea mays];gi|37221545|gb|AAQ89900.1|//caffeoyl-CoA 3-O-methyltransferase 1 [Zea mays]
Zm00001d028807.1	Zm00001d028807_T001.1,Zm00001d028807_T002.1	136.93	125.86	472.56	445.54	371.61	367.49	722.98	753.31	587.12	518.82	547.24	434.82	GO:0030529//intracellular ribonucleoprotein complex	GO:0005198//structural molecule activity	GO:0010467//gene expression	K02979//small subunit ribosomal protein S28e	gi|238005736|gb|ACR33903.1|//unknown [Zea mays]
Zm00001d007299.1	Zm00001d007299_T001.1	136.87	140.77	2617.41	2401.43	4093.68	3825.86	999.02	576.47	2526.24	2405.7	5062.12	5310.11	GO:0031410//cytoplasmic vesicle	NA	NA	NA	gi|670379812|ref|XP_008670719.1|//PREDICTED: probable non-specific lipid-transfer protein 2 [Zea mays]
Zm00001d021147.1	Zm00001d021147_T001.1,Zm00001d021147_T002.1,Zm00001d021147_T003.1,Zm00001d021147_T004.1,Zm00001d021147_T005.1,Zm00001d021147_T006.1	136.82	139.16	93.99	97.51	112.35	113.2	162.91	181.96	97.06	108.48	108.23	115.43	GO:0043231//intracellular membrane-bounded organelle;GO:0000502//proteasome complex	GO:0004175//endopeptidase activity	GO:0019941//modification-dependent protein catabolic process	K02736//20S proteasome subunit beta 7 [EC:3.4.25.1];K02987//small subunit ribosomal protein S4e	gi|195623820|gb|ACG33740.1|//proteasome subunit beta type 4 precursor [Zea mays];gi|414886265|tpg|DAA62279.1|//TPA: hypothetical protein ZEAMMB73_805347 [Zea mays];gi|223945727|gb|ACN26947.1|//unknown [Zea mays]
Zm00001d012878.1	Zm00001d012878_T001.1	136.31	149.18	350.68	358.53	258.02	273.22	439.75	493.91	374.66	372.78	401.37	356.85	GO:0030529//intracellular ribonucleoprotein complex	GO:0003723//RNA binding;GO:0005198//structural molecule activity	GO:0010467//gene expression	K02987//small subunit ribosomal protein S4e	gi|525345250|ref|NP_001266498.1|//40S ribosomal protein S4 [Zea mays]
Zm00001d020580.1	Zm00001d020580_T001.1	135.91	122.38	303.43	310.44	244.79	240.23	482.63	569.86	329.74	350.64	325.81	292.32	GO:0043231//intracellular membrane-bounded organelle;GO:0000785//chromatin	GO:0003676//nucleic acid binding	GO:0034728//nucleosome organization	K11252//histone H2B	gi|226498000|ref|NP_001140951.1|//histone H2B.1 [Zea mays]
Zm00001d034218.1	Zm00001d034218_T001.1	135.8	133.81	152.57	146.45	155.21	151.99	248.16	252.81	182.02	186.93	225.54	235.79	GO:0005746//mitochondrial respiratory chain	GO:0015002//heme-copper terminal oxidase activity	NA	K02266//cytochrome c oxidase subunit 6a	gi|194707564|gb|ACF87866.1|//unknown [Zea mays]
Zm00001d011063.1	Zm00001d011063_T001.1	135.69	121.53	25.35	24.73	98.53	109.02	119.37	106.26	90.82	52.9	169.76	61.45	NA	NA	NA	NA	gi|413950215|gb|AFW82864.1|//putative metallothionein famil protein, partial [Zea mays]
Zm00001d036441.1	Zm00001d036441_T001.1	135.48	123.72	342.05	359.35	493.16	440.51	455.6	377.47	437.84	438.51	471.35	409.42	GO:0044464//cell part	GO:0046914//transition metal ion binding	NA	NA	gi|212722994|ref|NP_001131254.1|//uncharacterized protein LOC100192567 [Zea mays]
Zm00001d030690.1	Zm00001d030690_T001.1	135.41	119.72	222.77	218.97	130.14	151.47	357.75	407.45	270.86	277.87	241.13	209.94	GO:0043231//intracellular membrane-bounded organelle;GO:0031410//cytoplasmic vesicle	NA	NA	K13250//translocon-associated protein subunit beta	gi|414868521|tpg|DAA47078.1|//TPA: hypothetical protein ZEAMMB73_824979 [Zea mays]
Zm00001d018521.1	Zm00001d018521_T001.1	135.27	120.85	182.69	196.19	218.43	181.92	186.49	143.27	236.23	217.96	262.03	249.79	NA	NA	NA	K01194//alpha,alpha-trehalase [EC:3.2.1.28]	gi|226531225|ref|NP_001143720.1|//uncharacterized protein LOC100276462 [Zea mays]
Zm00001d036839.1	Zm00001d036839_T001.1	135.16	132.61	99.37	96.46	151.76	109.77	699.3	646.3	108.47	108.27	112.76	113.66	GO:0031224//intrinsic component of membrane	NA	NA	NA	gi|226499390|ref|NP_001141245.1|//uncharacterized protein LOC100273332 [Zea mays]
Zm00001d052264.1	Zm00001d052264_T001.1,Zm00001d052264_T002.1,Zm00001d052264_T003.1,Zm00001d052264_T004.1,Zm00001d052264_T005.1	135.1	119.5	104.36	105.94	69.99	85.62	1050.78	1405.47	148.91	136.53	382.93	280.92	GO:0044464//cell part	NA	NA	NA	gi|514717964|ref|XP_004953873.1|//PREDICTED: expansin-A5-like [Setaria italica];gi|162458215|ref|NP_001105642.1|//alpha expansin 2 precursor [Zea mays]
Zm00001d041119.1	Zm00001d041119_T001.1,Zm00001d041119_T002.1,Zm00001d041119_T003.1,Zm00001d041119_T004.1,Zm00001d041119_T005.1	134.66	141.55	78.28	75.6	47.42	49.92	315.94	373.78	87.81	92.42	132.11	120.44	GO:0043231//intracellular membrane-bounded organelle	GO:0005515//protein binding;GO:0032559//adenyl ribonucleotide binding;GO:0016628//oxidoreductase activity, acting on the CH-CH group of donors, NAD or NADP as acceptor	GO:0044267//cellular protein metabolic process;GO:0050896//response to stimulus	K03283//heat shock 70kDa protein 1/8	gi|226499860|ref|NP_001152528.1|//stromal 70 kDa heat shock-related protein [Zea mays];gi|242083308|ref|XP_002442079.1|//hypothetical protein SORBIDRAFT_08g009580 [Sorghum bicolor];gi|590654488|ref|XP_007033710.1|//Chloroplast heat shock protein 70 isoform 1 [Theobroma cacao];gi|413916527|gb|AFW56459.1|//stromal heat shock protein [Zea mays]
Zm00001d051459.1	Zm00001d051459_T001.1,Zm00001d051459_T002.1	134.66	157.39	1571.78	1748.04	1838.83	1753.71	596.3	400.47	2330.51	2155.74	1316.56	1396.17	NA	NA	NA	NA	gi|212722552|ref|NP_001132265.1|//uncharacterized protein LOC100193701 [Zea mays]
Zm00001d015091.1	Zm00001d015091_T001.1,Zm00001d015091_T002.1,Zm00001d015091_T003.1,Zm00001d015091_T004.1	134.35	103.9	63.01	64.15	116.87	110.82	154.09	284.5	97	69.23	183.82	108.32	GO:0031224//intrinsic component of membrane;GO:0016020//membrane	NA	GO:0043066//negative regulation of apoptotic process	NA	gi|413935386|gb|AFW69937.1|//hypothetical protein ZEAMMB73_141933 [Zea mays];gi|413935387|gb|AFW69938.1|//hypothetical protein ZEAMMB73_141933 [Zea mays]
Zm00001d035948.1	Zm00001d035948_T001.1,Zm00001d035948_T002.1,Zm00001d035948_T003.1,Zm00001d035948_T004.1,Zm00001d035948_T005.1,Zm00001d035948_T006.1	134.14	131.51	136.7	131.33	111.01	111.59	267.85	300.98	161.15	184.55	166.27	160.61	GO:0031410//cytoplasmic vesicle	NA	NA	NA	gi|238005664|gb|ACR33867.1|//unknown [Zea mays]
Zm00001d007215.1	Zm00001d007215_T001.1,Zm00001d007215_T002.1,Zm00001d007215_T003.1	134.11	135.59	45.92	48.26	67.01	68.03	83.58	67.19	49.75	62.81	72.49	96.13	GO:0043231//intracellular membrane-bounded organelle	GO:0032559//adenyl ribonucleotide binding;GO:0016462//pyrophosphatase activity	GO:0009057//macromolecule catabolic process	K03062//26S proteasome regulatory subunit T2	gi|514737293|ref|XP_004958786.1|//PREDICTED: 26S protease regulatory subunit 4 homolog [Setaria italica]
Zm00001d025784.1	Zm00001d025784_T001.1,Zm00001d025784_T002.1,Zm00001d025784_T003.1,Zm00001d025784_T004.1,Zm00001d025784_T005.1,Zm00001d025784_T006.1,Zm00001d025784_T007.1,Zm00001d025784_T008.1,Zm00001d025784_T009.1,Zm00001d025784_T010.1	133.91	127.49	72	73.29	50.64	64.71	123.75	151.33	83.3	96.98	75.47	73.21	GO:0043231//intracellular membrane-bounded organelle;GO:0030529//intracellular ribonucleoprotein complex	GO:0005198//structural molecule activity;GO:0003676//nucleic acid binding	GO:0010467//gene expression	K02893//large subunit ribosomal protein L23Ae	gi|670443200|ref|XP_008662000.1|//PREDICTED: 60S ribosomal protein L23a isoform X1 [Zea mays]
Zm00001d041685.1	Zm00001d041685_T001.1	133.49	113.54	190.43	187.06	79.8	84.39	569.42	674.62	338.79	360.27	331.18	213.07	GO:0031410//cytoplasmic vesicle	NA	NA	NA	gi|226491100|ref|NP_001147163.1|//RALF precursor [Zea mays]
Zm00001d006900.1	Zm00001d006900_T001.1,Zm00001d006900_T002.1,Zm00001d006900_T003.1,Zm00001d006900_T004.1,Zm00001d006900_T005.1,Zm00001d006900_T006.1,Zm00001d006900_T007.1,Zm00001d006900_T008.1,Zm00001d006900_T009.1,Zm00001d006900_T010.1,Zm00001d006900_T011.1	133.34	140.27	358.84	376.85	423.63	495.68	221.74	157.63	407.81	406.32	474.07	456.72	GO:0043231//intracellular membrane-bounded organelle	GO:0016765//transferase activity, transferring alkyl or aryl (other than methyl) groups	GO:0043650//dicarboxylic acid biosynthetic process;GO:0008652//cellular amino acid biosynthetic process;GO:0019632//shikimate metabolic process	K01626//3-deoxy-7-phosphoheptulonate synthase [EC:2.5.1.54]	gi|670374322|ref|XP_008668532.1|//PREDICTED: uncharacterized protein LOC100501272 isoform X1 [Zea mays];gi|414590925|tpg|DAA41496.1|//TPA: hypothetical protein ZEAMMB73_920697 [Zea mays]
Zm00001d039914.1	Zm00001d039914_T001.1	133.21	163.11	982.64	1126.65	1622.97	1687.21	344.55	206.21	1344.16	1136.23	921.76	1244.61	NA	NA	NA	NA	gi|670385888|ref|XP_008673732.1|//PREDICTED: metallothionein-like protein 2A [Zea mays]
Zm00001d004837.1	Zm00001d004837_T001.1,Zm00001d004837_T002.1	133.06	131.82	244.11	239.07	160.49	170.92	308.52	325.37	226.99	224.61	179.3	144.41	NA	GO:0005488//binding	NA	K14525//ribonucleases P/MRP protein subunit RPP25 [EC:3.1.26.5]	gi|226499916|ref|NP_001146602.1|//uncharacterized protein LOC100280198 [Zea mays]
Zm00001d000161.1	Zm00001d000161_T001.1	133	217.21	13.61	15.21	7.05	9.9	36.34	15.39	17.68	21.35	0.84	0.53	NA	NA	NA	NA	gi|413925543|gb|AFW65475.1|//hypothetical protein ZEAMMB73_533593 [Zea mays]
Zm00001d006899.1	Zm00001d006899_T001.1,Zm00001d006899_T002.1	132.85	141.53	317.03	330.51	207.02	250.01	315.19	394.5	314.49	339.68	232.1	221.4	GO:0030529//intracellular ribonucleoprotein complex	GO:0005198//structural molecule activity	GO:0010467//gene expression	K02991//small subunit ribosomal protein S6e	gi|195620300|gb|ACG31980.1|//40S ribosomal protein S6 [Zea mays]
Zm00001d028918.1	Zm00001d028918_T001.1	132.74	138.95	184.02	186.09	145.24	155.03	297.61	315.11	187.74	194.62	200.54	189.8	GO:0043231//intracellular membrane-bounded organelle;GO:0019866//organelle inner membrane	GO:0016491//oxidoreductase activity	GO:0022900//electron transport chain	K03949//NADH dehydrogenase (ubiquinone) 1 alpha subcomplex subunit 5	gi|223973939|gb|ACN31157.1|//unknown [Zea mays]
Zm00001d012537.1	Zm00001d012537_T001.1,Zm00001d012537_T002.1,Zm00001d012537_T003.1,Zm00001d012537_T004.1,Zm00001d012537_T005.1	132.72	133.8	149.48	155.61	140.29	159.96	195.53	230.08	130.99	151.15	161.45	153.47	GO:0043231//intracellular membrane-bounded organelle;GO:0044464//cell part	GO:0060229//lipase activator activity;GO:0032561//guanyl ribonucleotide binding	GO:0035556//intracellular signal transduction	K07937//ADP-ribosylation factor 1;K18577//mannosylglycoprotein endo-beta-mannosidase [EC:3.2.1.152]	gi|944243117|gb|KQL07425.1|//hypothetical protein SETIT_003881mg [Setaria italica];gi|242117496|dbj|BAH79979.1|//putative unclassified retrotransposon protein [Oryza sativa Indica Group]
Zm00001d009417.1	Zm00001d009417_T001.1,Zm00001d009417_T002.1,Zm00001d009417_T003.1,Zm00001d009417_T004.1,Zm00001d009417_T005.1,Zm00001d009417_T006.1	132.63	117.32	316.57	318.09	184.34	190.46	405.05	437.26	259.82	264.37	279.5	230.02	GO:0030529//intracellular ribonucleoprotein complex	GO:0005198//structural molecule activity	GO:0010467//gene expression	K02903//large subunit ribosomal protein L28e	gi|835955270|ref|XP_004961356.2|//PREDICTED: 60S ribosomal protein L28-1-like [Setaria italica];gi|670428250|ref|XP_008654902.1|//PREDICTED: 60S ribosomal protein L28 isoform X1 [Zea mays]
Zm00001d045391.1	Zm00001d045391_T001.1	132.47	133.93	40.19	38.06	57.57	69.86	241.45	266.5	74.79	67.71	41.51	39.55	NA	NA	NA	NA	gi|670435056|ref|XP_008658093.1|//PREDICTED: uncharacterized protein LOC100193182 isoform X1 [Zea mays]
Zm00001d017117.1	Zm00001d017117_T001.1,Zm00001d017117_T002.1	131.59	134.95	60.98	71.14	58.5	73.36	97.81	94.47	66.23	82.77	69.94	74.98	GO:0043234//protein complex	NA	NA	K03037//26S proteasome regulatory subunit N7	gi|992170193|gb|KXG30565.1|//hypothetical protein SORBI_004G204800 [Sorghum bicolor]
Zm00001d042367.1	Zm00001d042367_T001.1,Zm00001d042367_T002.1,Zm00001d042367_T003.1	131.33	147.58	381.03	413.68	398.88	421.5	195.58	144.43	450.22	367.67	427.29	432.09	NA	GO:0005488//binding	NA	K17285//selenium-binding protein 1	gi|239053195|ref|NP_001131338.2|//uncharacterized protein LOC100192654 [Zea mays]
Zm00001d007027.1	Zm00001d007027_T001.1	131.18	92.32	11.61	12.66	24.35	23.51	181.12	215.17	16.97	15.26	31.07	28.49	GO:0043231//intracellular membrane-bounded organelle	NA	NA	K11982//E3 ubiquitin-protein ligase RNF115/126 [EC:2.3.2.27]	gi|414591011|tpg|DAA41582.1|//TPA: putative RING zinc finger domain superfamily protein [Zea mays]
Zm00001d028948.1	Zm00001d028948_T001.1	130.83	128.85	152.83	153.58	132.28	143.43	220.79	186.98	195.89	185.05	223.41	196.82	NA	GO:0046872//metal ion binding	NA	K02183//calmodulin	gi|985436881|ref|XP_015383199.1|//PREDICTED: calmodulin-related protein-like [Citrus sinensis]
Zm00001d030895.1	Zm00001d030895_T001.1,Zm00001d030895_T002.1,Zm00001d030895_T003.1,Zm00001d030895_T004.1	130.54	124.02	224.19	231.5	185.42	193.65	406.08	478.79	217.29	266.24	237.96	215.57	GO:0043231//intracellular membrane-bounded organelle	GO:0016763//transferase activity, transferring pentosyl groups	GO:0043096//purine nucleobase salvage	K00759//adenine phosphoribosyltransferase [EC:2.4.2.7]	gi|194701624|gb|ACF84896.1|//unknown [Zea mays];gi|414877870|tpg|DAA55001.1|//TPA: adenine phosphoribosyltransferase 1 [Zea mays];gi|238009184|gb|ACR35627.1|//unknown [Zea mays]
Zm00001d043059.1	Zm00001d043059_T001.1,Zm00001d043059_T002.1,Zm00001d043059_T003.1,Zm00001d043059_T004.1,Zm00001d043059_T005.1,Zm00001d043059_T006.1,Zm00001d043059_T007.1	130.49	131.72	94.99	90.3	46.1	59.7	183.77	263.69	86.84	88.54	69.79	64.89	GO:0043231//intracellular membrane-bounded organelle;GO:0044464//cell part	NA	NA	NA	gi|212720632|ref|NP_001132377.1|//non-green plastid inner envelope membrane protein [Zea mays]
Zm00001d014993.1	Zm00001d014993_T001.1,Zm00001d014993_T002.1,Zm00001d014993_T003.1,Zm00001d014993_T004.1,Zm00001d014993_T005.1,Zm00001d014993_T006.1	130.31	121.47	125.19	129.63	74.18	84.68	216.09	286.17	224.72	208.45	304.06	186.08	GO:0044432//endoplasmic reticulum part;GO:0031410//cytoplasmic vesicle	GO:0032559//adenyl ribonucleotide binding;GO:0016628//oxidoreductase activity, acting on the CH-CH group of donors, NAD or NADP as acceptor	GO:0008152//metabolic process;GO:0050896//response to stimulus	K09490//heat shock 70kDa protein 5	gi|162457723|ref|NP_001105893.1|//luminal-binding protein 2 precursor [Zea mays];gi|168424|gb|AAA92743.1|//polypeptide chain-binding protein, partial [Zea mays];gi|573921273|ref|XP_006648229.1|//PREDICTED: luminal-binding protein 2-like [Oryza brachyantha]
Zm00001d026312.1	Zm00001d026312_T001.1,Zm00001d026312_T002.1,Zm00001d026312_T003.1,Zm00001d026312_T004.1,Zm00001d026312_T005.1,Zm00001d026312_T006.1,Zm00001d026312_T007.1	130.29	141.61	40.83	42.99	54.64	51.4	56.37	39.59	44.49	48.99	59.78	73.06	NA	NA	GO:0015031//protein transport	K15296//alpha-soluble NSF attachment protein;K03064//26S proteasome regulatory subunit T4	gi|226504878|ref|NP_001141221.1|//uncharacterized protein LOC100273308 [Zea mays];gi|670442480|ref|XP_008661592.1|//PREDICTED: hypothetical protein isoform X1 [Zea mays]
Zm00001d035543.1	Zm00001d035543_T001.1,Zm00001d035543_T002.1,Zm00001d035543_T003.1	129.96	125.39	168.13	173.31	290.42	248.14	140.85	101.63	189.36	178.46	326.98	317.35	NA	NA	NA	NA	gi|226533072|ref|NP_001150247.1|//glycine-rich protein A3 [Zea mays]
Zm00001d009902.1	Zm00001d009902_T001.1	129.91	94.07	241.22	239.24	203.32	221.86	163.04	169.13	270.69	360.56	230.85	163.83	GO:0031410//cytoplasmic vesicle	NA	NA	NA	gi|195606590|gb|ACG25125.1|//hypothetical protein [Zea mays]
Zm00001d028622.1	Zm00001d028622_T001.1,Zm00001d028622_T002.1,Zm00001d028622_T003.1	129.86	131.03	244.58	243.49	127.45	160.39	248.3	323.51	182.67	185.24	188.19	156.07	GO:0030529//intracellular ribonucleoprotein complex	GO:0005198//structural molecule activity	GO:0010467//gene expression	K02925//large subunit ribosomal protein L3e	gi|212721340|ref|NP_001131208.1|//uncharacterized protein LOC100192516 [Zea mays];gi|414587230|tpg|DAA37801.1|//TPA: hypothetical protein ZEAMMB73_342493 [Zea mays]
Zm00001d046583.1	Zm00001d046583_T001.1,Zm00001d046583_T002.1,Zm00001d046583_T003.1,Zm00001d046583_T004.1,Zm00001d046583_T005.1	129.25	127.17	199.17	190.65	123.28	151.46	242.36	250.73	171.24	188.61	190.56	158.51	GO:0030529//intracellular ribonucleoprotein complex	GO:0005198//structural molecule activity	GO:0010467//gene expression	K02955//small subunit ribosomal protein S14e	gi|238006840|gb|ACR34455.1|//unknown [Zea mays]
Zm00001d037489.1	Zm00001d037489_T001.1,Zm00001d037489_T002.1,Zm00001d037489_T003.1,Zm00001d037489_T004.1,Zm00001d037489_T005.1	129.22	128.56	53.76	52.91	45.61	44.54	101.66	98.5	66.89	72.04	90.48	104.15	GO:0043231//intracellular membrane-bounded organelle;GO:0030529//intracellular ribonucleoprotein complex	GO:0005198//structural molecule activity;GO:0003676//nucleic acid binding	GO:0010467//gene expression	K02893//large subunit ribosomal protein L23Ae	gi|195615220|gb|ACG29440.1|//60S ribosomal protein L23a [Zea mays]
Zm00001d035664.1	Zm00001d035664_T001.1,Zm00001d035664_T002.1,Zm00001d035664_T003.1,Zm00001d035664_T004.1,Zm00001d035664_T005.1,Zm00001d035664_T006.1,Zm00001d035664_T007.1	129.05	136.09	227.1	224.78	180.56	194.33	323.06	412.12	281.67	258.96	385.87	329.75	GO:0031224//intrinsic component of membrane;GO:0016020//membrane;GO:0019866//organelle inner membrane	GO:0022892//substrate-specific transporter activity	GO:0006810//transport	NA	gi|226491624|ref|NP_001151965.1|//amino acid selective channel protein [Zea mays]
Zm00001d023734.1	Zm00001d023734_T001.1,Zm00001d023734_T002.1,Zm00001d023734_T003.1,Zm00001d023734_T004.1,Zm00001d023734_T005.1	128.85	116.46	184.79	196.59	179.66	198.02	203.63	229.87	208.79	244.31	176.2	170.12	NA	GO:0005488//binding	NA	K12741//heterogeneous nuclear ribonucleoprotein A1/A3	gi|363543257|ref|NP_001241843.1|//glycine-rich RNA-binding protein 7 [Zea mays];gi|195640298|gb|ACG39617.1|//glycine-rich RNA-binding protein 7 [Zea mays]
Zm00001d033483.1	Zm00001d033483_T001.1	128.71	141.9	45.51	38.08	52.74	52.1	150.04	119.89	154.97	123.9	250.3	270.45	NA	NA	NA	NA	NA
Zm00001d014486.1	Zm00001d014486_T001.1,Zm00001d014486_T002.1,Zm00001d014486_T003.1,Zm00001d014486_T004.1,Zm00001d014486_T005.1	128.49	95.4	91.16	93.77	92.22	109.98	231.55	211.85	106.63	104.35	99.87	91.23	NA	NA	GO:0009108//coenzyme biosynthetic process	NA	gi|226501946|ref|NP_001149731.1|//phosphosulfolactate synthase-related protein [Zea mays]
Zm00001d045268.1	Zm00001d045268_T001.1	127.73	119.37	350.1	358.38	171.54	170.18	339.56	281.18	390.12	428.08	302.02	202.02	GO:0043231//intracellular membrane-bounded organelle;GO:0000785//chromatin	GO:0003676//nucleic acid binding	GO:0034728//nucleosome organization	K11253//histone H3	gi|992271660|gb|KXG31833.1|//hypothetical protein SORBI_003G065000, partial [Sorghum bicolor]
Zm00001d004676.1	Zm00001d004676_T002.1,Zm00001d004676_T003.1	127.7	133.68	22.96	19.34	13.1	17.14	43.76	32.33	30.1	30.28	40.18	46.86	NA	GO:0008135//translation factor activity, RNA binding	GO:0006412//translation	K03240//translation initiation factor eIF-2B subunit epsilon	gi|253761590|ref|XP_002489171.1|//hypothetical protein SORBIDRAFT_0014s003010 [Sorghum bicolor]
Zm00001d047553.1	Zm00001d047553_T001.1	127.42	82.82	4.32	3.89	18.21	12.39	98.48	75.56	5.66	4.39	11.58	13.81	GO:0044424//intracellular part	NA	GO:0050896//response to stimulus	K13993//HSP20 family protein	gi|162458291|ref|NP_001105352.1|//17.0 kDa class II heat shock protein [Zea mays]
Zm00001d047548.1	Zm00001d047548_T001.1	127.42	82.82	4.32	3.89	18.21	12.39	98.48	75.56	5.66	4.39	11.58	13.81	GO:0044424//intracellular part	NA	GO:0050896//response to stimulus	K13993//HSP20 family protein	gi|162458291|ref|NP_001105352.1|//17.0 kDa class II heat shock protein [Zea mays]
Zm00001d046996.1	Zm00001d046996_T001.1,Zm00001d046996_T002.1	127.37	124.56	154.81	141.95	107.29	109.92	122.74	114.05	136.82	165.49	151.12	112.79	GO:0032991//macromolecular complex;GO:0015630//microtubule cytoskeleton	GO:0032561//guanyl ribonucleotide binding;GO:0017111//nucleoside-triphosphatase activity	GO:0007017//microtubule-based process;GO:0009207//purine ribonucleoside triphosphate catabolic process;GO:0043623//cellular protein complex assembly	K07375//tubulin beta	gi|162460038|ref|NP_001105688.1|//tubulin beta-7 chain [Zea mays]
Zm00001d045192.1	Zm00001d045192_T001.1,Zm00001d045192_T002.1,Zm00001d045192_T003.1,Zm00001d045192_T004.1,Zm00001d045192_T005.1,Zm00001d045192_T006.1,Zm00001d045192_T008.1,Zm00001d045192_T009.1,Zm00001d045192_T010.1,Zm00001d045192_T011.1,Zm00001d045192_T012.1,Zm00001d045192_T013.1,Zm00001d045192_T014.1,Zm00001d045192_T015.1,Zm00001d045192_T016.1,Zm00001d045192_T017.1,Zm00001d045192_T018.1,Zm00001d045192_T020.1,Zm0…	127.35	175.95	985.29	1222.69	801.48	911.82	85.39	86.18	1425.53	1368.65	232.32	340.6	GO:0031410//cytoplasmic vesicle;GO:0043234//protein complex	GO:0016728//oxidoreductase activity, acting on CH or CH2 groups, disulfide as acceptor;GO:0032559//adenyl ribonucleotide binding	GO:0010876//lipid localization;GO:0006259//DNA metabolic process	K02883//large subunit ribosomal protein L18e;K10807//ribonucleoside-diphosphate reductase subunit M1 [EC:1.17.4.1];K11855//ubiquitin carboxyl-terminal hydrolase 36/42 [EC:3.4.19.12]	gi|226499476|ref|NP_001149720.1|//hybrid proline-rich protein 1 precursor [Zea mays];gi|238008316|gb|ACR35193.1|//unknown [Zea mays];gi|224034891|gb|ACN36521.1|//unknown [Zea mays];gi|670437243|ref|XP_008659245.1|//PREDICTED: ribonucleoside-diphosphate reductase large subunit [Zea mays]
Zm00001d010538.1	Zm00001d010538_T001.1,Zm00001d010538_T002.1,Zm00001d010538_T003.1,Zm00001d010538_T004.1,Zm00001d010538_T005.1,Zm00001d010538_T006.1,Zm00001d010538_T007.1,Zm00001d010538_T008.1,Zm00001d010538_T009.1,Zm00001d010538_T010.1,Zm00001d010538_T011.1	126.91	128.7	53.13	53.06	49.41	58.77	89.29	105.18	52.63	73.47	62.3	66.77	NA	GO:0000166//nucleotide binding;GO:0032561//guanyl ribonucleotide binding	GO:0006810//transport;GO:0035556//intracellular signal transduction	K07901//Ras-related protein Rab-8A	gi|923743487|ref|XP_013671969.1|//PREDICTED: ras-related protein RABE1c isoform X1 [Brassica napus];gi|212724108|ref|NP_001131632.1|//uncharacterized protein LOC100192989 [Zea mays];gi|224035207|gb|ACN36679.1|//unknown [Zea mays]
Zm00001d049234.1	Zm00001d049234_T001.1	126.9	122.74	229.59	241.84	205.88	234.39	191.25	198.73	228.67	252.02	292.6	263.68	NA	GO:0016742//hydroxymethyl-, formyl- and related transferase activity;GO:0048037//cofactor binding	GO:0009069//serine family amino acid metabolic process;GO:0006730//one-carbon metabolic process	K00600//glycine hydroxymethyltransferase [EC:2.1.2.1]	gi|413920896|gb|AFW60828.1|//hydroxymethyltransferase-like protein [Zea mays]
Zm00001d034429.1	Zm00001d034429_T001.1,Zm00001d034429_T002.1,Zm00001d034429_T003.1,Zm00001d034429_T004.1,Zm00001d034429_T005.1,Zm00001d034429_T006.1	126.77	124.36	34.83	36.33	29.05	29.99	84.56	59.01	43.24	39.22	59.1	69.03	NA	GO:0015036//disulfide oxidoreductase activity	GO:0019725//cellular homeostasis;GO:0018904//ether metabolic process	NA	gi|414873335|tpg|DAA51892.1|//TPA: hypothetical protein ZEAMMB73_204229 [Zea mays];gi|670368754|ref|XP_008665590.1|//PREDICTED: PITH domain-containing protein At3g04780-like [Zea mays]
Zm00001d036961.1	Zm00001d036961_T001.1,Zm00001d036961_T002.1,Zm00001d036961_T003.1,Zm00001d036961_T004.1,Zm00001d036961_T005.1,Zm00001d036961_T006.1,Zm00001d036961_T007.1,Zm00001d036961_T008.1	126.53	138.89	59.24	61.79	49.88	60.52	93.18	107.15	50.27	65.15	64.99	79.54	GO:0033176//proton-transporting V-type ATPase complex	GO:0032559//adenyl ribonucleotide binding;GO:0019829//cation-transporting ATPase activity;GO:0015078//hydrogen ion transmembrane transporter activity	GO:0015988//energy coupled proton transmembrane transport, against electrochemical gradient;GO:0015986//ATP synthesis coupled proton transport	K02147//V-type H+-transporting ATPase subunit B	gi|976913359|gb|KVH99629.1|//ATPase, alpha/beta subunit, N-terminal [Cynara cardunculus var. scolymus];gi|226492645|ref|NP_001148978.1|//vacuolar ATP synthase subunit B [Zea mays];gi|475549052|gb|EMT11189.1|//V-type proton ATPase subunit B 1 [Aegilops tauschii]
Zm00001d037859.1	Zm00001d037859_T001.1,Zm00001d037859_T002.1	126.4	131.59	94.78	106.74	86.89	97.27	135.86	164.03	111.21	132.4	96.57	111.33	GO:0044429//mitochondrial part	GO:0016209//antioxidant activity;GO:0043169//cation binding;GO:0003824//catalytic activity	GO:0072593//reactive oxygen species metabolic process	K04564//superoxide dismutase, Fe-Mn family [EC:1.15.1.1]	gi|194689068|gb|ACF78618.1|//unknown [Zea mays]
Zm00001d009146.1	Zm00001d009146_T001.1,Zm00001d009146_T002.1,Zm00001d009146_T003.1,Zm00001d009146_T004.1,Zm00001d009146_T005.1,Zm00001d009146_T006.1,Zm00001d009146_T007.1,Zm00001d009146_T008.1,Zm00001d009146_T009.1,Zm00001d009146_T010.1,Zm00001d009146_T011.1	126.13	115.56	465.34	481.28	538.65	512.87	219.71	184.71	407.31	447.42	716.84	678.44	GO:0044424//intracellular part	GO:0016765//transferase activity, transferring alkyl or aryl (other than methyl) groups;GO:0046872//metal ion binding;GO:0032559//adenyl ribonucleotide binding	GO:0006970//response to osmotic stress;GO:0044237//cellular metabolic process	K00789//S-adenosylmethionine synthetase [EC:2.5.1.6]	gi|734319203|gb|KHN03243.1|//S-adenosylmethionine synthase [Glycine soja];gi|514777182|ref|XP_004968660.1|//PREDICTED: S-adenosylmethionine synthase 1 [Setaria italica];gi|670428336|ref|XP_008654959.1|//PREDICTED: S-adenosylmethionine synthetase 1 isoform X1 [Zea mays]
Zm00001d039350.1	Zm00001d039350_T001.1,Zm00001d039350_T002.1	125.8	129.42	78.43	68.68	87.87	88.94	70.98	77	50.02	44.09	93.59	73.68	NA	NA	NA	K12863//protein CWC15	gi|226530779|ref|NP_001149090.1|//uncharacterized protein LOC100282711 [Zea mays]
Zm00001d027514.1	Zm00001d027514_T001.1,Zm00001d027514_T002.1,Zm00001d027514_T003.1,Zm00001d027514_T004.1	125.8	130.43	48.57	48.24	31.41	42.96	131.09	159.66	53.56	59.82	84.32	80.47	NA	NA	NA	K04523//ubiquilin	gi|670360966|ref|XP_008644862.1|//PREDICTED: uncharacterized protein LOC100383383 isoform X1 [Zea mays];gi|414864623|tpg|DAA43180.1|//TPA: hypothetical protein ZEAMMB73_616463 [Zea mays];gi|670360968|ref|XP_008644869.1|//PREDICTED: uncharacterized protein LOC100383383 isoform X2 [Zea mays]
Zm00001d048920.1	Zm00001d048920_T001.1	125.67	172.93	4.41	7.89	2.68	4.46	15.54	5.25	5.22	4.4	1.62	0.2	NA	NA	NA	NA	gi|195609408|gb|ACG26534.1|//hypothetical protein [Zea mays]
Zm00001d021057.1	Zm00001d021057_T001.1,Zm00001d021057_T002.1	125.61	119.07	69.04	65.77	304.06	226.25	90.61	56.46	70.91	74.15	219.75	291.14	GO:0043231//intracellular membrane-bounded organelle	GO:0003677//DNA binding;GO:0001071//nucleic acid binding transcription factor activity	GO:0006351//transcription, DNA-templated	K09264//MADS-box transcription factor, plant;K09260//MADS-box transcription enhancer factor 2A	gi|194698444|gb|ACF83306.1|//unknown [Zea mays]
Zm00001d036565.1	Zm00001d036565_T001.1,Zm00001d036565_T002.1,Zm00001d036565_T003.1,Zm00001d036565_T004.1,Zm00001d036565_T005.1,Zm00001d036565_T006.1,Zm00001d036565_T007.1,Zm00001d036565_T008.1,Zm00001d036565_T009.1,Zm00001d036565_T010.1,Zm00001d036565_T011.1,Zm00001d036565_T012.1,Zm00001d036565_T013.1,Zm00001d036565_T014.1,Zm00001d036565_T015.1,Zm00001d036565_T016.1,Zm00001d036565_T017.1,Zm00001d036565_T018.1,Zm0…	125.56	122.04	434.21	464.57	330.63	327.8	809.07	861.33	593.06	603.33	539.76	456	GO:0030529//intracellular ribonucleoprotein complex	GO:0005198//structural molecule activity	GO:0010467//gene expression	K02955//small subunit ribosomal protein S14e	gi|413943336|gb|AFW75985.1|//hypothetical protein ZEAMMB73_882157 [Zea mays]
Zm00001d036570.1	Zm00001d036570_T001.1	125.54	116.75	252.37	254.84	144.95	138.18	274.88	235.68	224.13	233.51	209.48	194.98	GO:0043231//intracellular membrane-bounded organelle;GO:0030529//intracellular ribonucleoprotein complex	GO:0005198//structural molecule activity	GO:0010467//gene expression	K02901//large subunit ribosomal protein L27e	gi|194702524|gb|ACF85346.1|//unknown [Zea mays]
Zm00001d011766.1	Zm00001d011766_T001.1,Zm00001d011766_T002.1	125.39	132.24	198.46	194.97	178.98	183.31	290.29	307.83	223.46	225.93	268.2	269.01	NA	NA	NA	K07466//replication factor A1	gi|413951172|gb|AFW83821.1|//hypothetical protein ZEAMMB73_247725 [Zea mays]
Zm00001d044246.1	Zm00001d044246_T001.1,Zm00001d044246_T002.1,Zm00001d044246_T003.1,Zm00001d044246_T004.1,Zm00001d044246_T005.1	125.33	117.87	248.31	266.15	78.18	85.75	261.96	258.87	257.77	311.26	201.61	125.11	GO:0043231//intracellular membrane-bounded organelle;GO:0000785//chromatin;GO:0005694//chromosome	GO:0003676//nucleic acid binding	GO:0034728//nucleosome organization	K11251//histone H2A	gi|195622870|gb|ACG33265.1|//histone H2A [Zea mays];gi|223945371|gb|ACN26769.1|//unknown [Zea mays]
Zm00001d031747.1	Zm00001d031747_T001.1,Zm00001d031747_T002.1	125.31	122.7	247.34	246.76	194.6	239.48	289.66	302.97	238.59	272.42	226.48	192.06	NA	GO:0008135//translation factor activity, RNA binding;GO:0043021//ribonucleoprotein complex binding	GO:0006412//translation;GO:0042255//ribosome assembly	K03264//translation initiation factor 6	gi|194696988|gb|ACF82578.1|//unknown [Zea mays]
Zm00001d048100.1	Zm00001d048100_T001.1,Zm00001d048100_T002.1,Zm00001d048100_T003.1,Zm00001d048100_T004.1,Zm00001d048100_T005.1,Zm00001d048100_T006.1,Zm00001d048100_T007.1,Zm00001d048100_T008.1,Zm00001d048100_T009.1	125.04	130.2	192.83	205.53	156.45	197.41	223.42	209.11	212.15	239.86	246.77	200.95	GO:0044464//cell part	GO:0008320//protein transmembrane transporter activity	GO:0006810//transport	K10956//protein transport protein SEC61 subunit alpha	gi|473870062|gb|EMS47738.1|//Protein transport protein Sec61 subunit alpha [Triticum urartu];gi|670435210|ref|XP_008658175.1|//PREDICTED: uncharacterized protein LOC100217058 isoform X1 [Zea mays]
Zm00001d045965.1	Zm00001d045965_T001.1,Zm00001d045965_T002.1,Zm00001d045965_T003.1	125.02	135.12	251.64	257.87	175.29	206.08	472.18	616.56	275.52	321.56	276.28	253.08	GO:0043231//intracellular membrane-bounded organelle	GO:0016620//oxidoreductase activity, acting on the aldehyde or oxo group of donors, NAD or NADP as acceptor;GO:0016614//oxidoreductase activity, acting on CH-OH group of donors;GO:0000166//nucleotide binding	GO:0008152//metabolic process	K00122//formate dehydrogenase [EC:1.2.1.2]	gi|670437960|ref|XP_008659535.1|//PREDICTED: formate dehydrogenase 1, mitochondrial-like [Zea mays]
Zm00001d042780.1	Zm00001d042780_T001.1	124.89	123.18	147.11	159.03	555.04	429.86	142.34	144.94	171.03	177.46	231.41	272.17	GO:0031410//cytoplasmic vesicle	NA	NA	NA	gi|212723744|ref|NP_001132311.1|//uncharacterized protein LOC100193753 precursor [Zea mays]
Zm00001d043905.1	Zm00001d043905_T001.1,Zm00001d043905_T002.1,Zm00001d043905_T003.1,Zm00001d043905_T004.1,Zm00001d043905_T005.1,Zm00001d043905_T006.1,Zm00001d043905_T007.1	124.75	132.03	93.7	91.02	72.43	91.55	135.58	122.4	127.5	141.02	111.93	103.26	GO:0031371//ubiquitin conjugating enzyme complex;GO:0016020//membrane	GO:0032559//adenyl ribonucleotide binding;GO:0019787//ubiquitin-like protein transferase activity	GO:0070646//protein modification by small protein removal;GO:0009913//epidermal cell differentiation;GO:0032446//protein modification by small protein conjugation;GO:0019941//modification-dependent protein catabolic process;GO:0010038//response to metal ion	K10580//ubiquitin-conjugating enzyme E2 N [EC:2.3.2.23]	gi|944073663|gb|KQK09147.1|//hypothetical protein BRADI_2g46290, partial [Brachypodium distachyon];gi|414881043|tpg|DAA58174.1|//TPA: putative ubiquitin-conjugating enzyme family [Zea mays];gi|670389661|ref|XP_008675216.1|//PREDICTED: ubiquitin-conjugating enzyme E2 36 [Zea mays]
Zm00001d050193.1	Zm00001d050193_T001.1	124.71	126.62	280.66	291.41	190.58	208.34	479.22	568.16	332.18	378.14	271.72	208.62	GO:0030529//intracellular ribonucleoprotein complex	GO:0005198//structural molecule activity	GO:0010467//gene expression	K02937//large subunit ribosomal protein L7e	gi|226506542|ref|NP_001148714.1|//60S ribosomal protein L7-1 [Zea mays]
Zm00001d040508.1	Zm00001d040508_T001.1	124.61	134.1	240.79	258.67	130	158.7	181.04	211.63	242.15	263.85	181.51	143.06	GO:0032991//macromolecular complex;GO:0015630//microtubule cytoskeleton	GO:0032561//guanyl ribonucleotide binding;GO:0017111//nucleoside-triphosphatase activity	GO:0007017//microtubule-based process;GO:0009207//purine ribonucleoside triphosphate catabolic process;GO:0043623//cellular protein complex assembly	K07375//tubulin beta	gi|1000963256|ref|XP_015575482.1|//PREDICTED: tubulin beta-1 chain [Ricinus communis]
Zm00001d049496.1	Zm00001d049496_T001.1,Zm00001d049496_T002.1	123.77	120.7	97.43	96.08	81.02	95.76	137.04	141.61	102.49	116.83	117.35	112.21	NA	GO:0016772//transferase activity, transferring phosphorus-containing groups	GO:0006796//phosphate-containing compound metabolic process	K06685//MOB kinase activator 1	gi|413921196|gb|AFW61128.1|//hypothetical protein ZEAMMB73_890640 [Zea mays];gi|308080072|ref|NP_001183795.1|//uncharacterized protein LOC100502388 [Zea mays]
Zm00001d047296.1	Zm00001d047296_T001.1,Zm00001d047296_T002.1	123.61	122.05	369	372.28	264.75	296.26	458.96	566.54	353.55	372.24	388.69	315.28	GO:0030529//intracellular ribonucleoprotein complex	GO:0005198//structural molecule activity	GO:0010467//gene expression	K02966//small subunit ribosomal protein S19e	gi|673921629|ref|NP_001288389.1|//40S ribosomal protein S19 [Zea mays]
Zm00001d013999.1	Zm00001d013999_T001.1,Zm00001d013999_T002.1,Zm00001d013999_T003.1	123.61	145.68	289.33	317.53	214.74	236.37	299.01	328.51	198.28	200.81	158.42	165.03	NA	NA	GO:0006970//response to osmotic stress	K01527//nascent polypeptide-associated complex subunit beta	gi|226503569|ref|NP_001150739.1|//uncharacterized protein LOC100284372 [Zea mays]
Zm00001d049244.1	Zm00001d049244_T001.1	123.56	97.63	3.39	3.34	8.76	7.2	71.16	105.21	3.22	3.47	10.36	7.62	NA	NA	NA	NA	gi|219885495|gb|ACL53122.1|//unknown [Zea mays]
Zm00001d010855.1	Zm00001d010855_T001.1,Zm00001d010855_T002.1,Zm00001d010855_T003.1,Zm00001d010855_T004.1,Zm00001d010855_T005.1,Zm00001d010855_T006.1,Zm00001d010855_T007.1,Zm00001d010855_T008.1,Zm00001d010855_T009.1	123.55	113.92	248.13	254.48	324.64	311.38	266.48	261.14	340.04	295.16	504.09	408.34	NA	NA	NA	K17616//CTD small phosphatase-like protein 2 [EC:3.1.3.-]	gi|226491594|ref|NP_001149834.1|//uncharacterized protein LOC100283461 [Zea mays]
Zm00001d008846.1	Zm00001d008846_T001.1,Zm00001d008846_T002.1,Zm00001d008846_T003.1,Zm00001d008846_T004.1,Zm00001d008846_T005.1,Zm00001d008846_T006.1,Zm00001d008846_T007.1,Zm00001d008846_T008.1,Zm00001d008846_T009.1,Zm00001d008846_T010.1,Zm00001d008846_T011.1	123.52	112.05	19.9	18.52	10.27	13.11	96.99	67.55	21.23	22.1	32.55	38.83	GO:0044424//intracellular part	GO:0032559//adenyl ribonucleotide binding;GO:0004812//aminoacyl-tRNA ligase activity	GO:0006418//tRNA aminoacylation for protein translation	K01886//glutaminyl-tRNA synthetase [EC:6.1.1.18]	gi|743769701|ref|XP_010915141.1|//PREDICTED: glutamine--tRNA ligase-like [Elaeis guineensis];gi|226502106|ref|NP_001152305.1|//glutaminyl-tRNA synthetase [Zea mays]
Zm00001d009488.1	Zm00001d009488_T001.1,Zm00001d009488_T002.1,Zm00001d009488_T003.1,Zm00001d009488_T004.1,Zm00001d009488_T005.1,Zm00001d009488_T006.1	123.51	134.18	150.44	167.4	106.2	131.36	179.57	226.22	144.17	181.17	142.17	145.58	GO:0000275//mitochondrial proton-transporting ATP synthase complex, catalytic core F(1)	GO:0015662//ATPase activity, coupled to transmembrane movement of ions, phosphorylative mechanism;GO:0032559//adenyl ribonucleotide binding;GO:0019829//cation-transporting ATPase activity;GO:0015078//hydrogen ion transmembrane transporter activity	GO:0015986//ATP synthesis coupled proton transport;GO:0015988//energy coupled proton transmembrane transport, against electrochemical gradient;GO:0009207//purine ribonucleoside triphosphate catabolic process	K02133//F-type H+-transporting ATPase subunit beta [EC:3.6.3.14]	gi|992273101|gb|KXG33146.1|//hypothetical protein SORBI_003G260600 [Sorghum bicolor];gi|226493589|ref|NP_001151807.1|//ATP synthase beta chain [Zea mays]
Zm00001d042922.1	Zm00001d042922_T001.1,Zm00001d042922_T002.1,Zm00001d042922_T003.1,Zm00001d042922_T004.1,Zm00001d042922_T005.1,Zm00001d042922_T006.1,Zm00001d042922_T007.1,Zm00001d042922_T008.1	123.35	77.03	42.2	49.57	197.3	163.87	180.55	94.08	118.31	99.5	117.46	163.24	NA	GO:0032559//adenyl ribonucleotide binding	GO:0050896//response to stimulus	K03283//heat shock 70kDa protein 1/8	gi|728811652|gb|KHG00348.1|//Heat shock 70 kDa 4 -like protein [Gossypium arboreum];gi|970636264|gb|KUF80963.1|//Heat shock 70 kDa protein [Phytophthora nicotianae];gi|670388806|ref|XP_008674843.1|//PREDICTED: heat shock 70 kDa protein-like [Zea mays]
Zm00001d016640.1	Zm00001d016640_T002.1,Zm00001d016640_T003.1,Zm00001d016640_T004.1,Zm00001d016640_T005.1,Zm00001d016640_T006.1,Zm00001d016640_T007.1,Zm00001d016640_T008.1,Zm00001d016640_T009.1,Zm00001d016640_T010.1,Zm00001d016640_T011.1,Zm00001d016640_T012.1,Zm00001d016640_T013.1,Zm00001d016640_T014.1,Zm00001d016640_T015.1,Zm00001d016640_T016.1,Zm00001d016640_T018.1,Zm00001d016640_T019.1,Zm00001d016640_T020.1,Zm0…	123.2	137.16	29.54	28.46	17.1	18.33	60.97	42.84	28.59	28.24	43.45	54.37	GO:0031332//RNAi effector complex	GO:0016787//hydrolase activity;GO:0005488//binding	GO:0016458//gene silencing	K15979//staphylococcal nuclease domain-containing protein 1	gi|670408894|ref|XP_008645733.1|//PREDICTED: LOW QUALITY PROTEIN: staphylococcal nuclease domain-containing protein 1-like [Zea mays]
Zm00001d052321.1	Zm00001d052321_T001.1,Zm00001d052321_T002.1	122.95	118.71	195.86	192.78	201.2	213.81	292.82	358.66	179.9	200.78	183.77	190.79	GO:0044464//cell part	NA	NA	K07253//phenylpyruvate tautomerase [EC:5.3.2.1]	gi|670393836|ref|XP_008677331.1|//PREDICTED: macrophage migration inhibitory factor isoform X1 [Zea mays];gi|226500238|ref|NP_001150717.1|//macrophage migration inhibitory factor [Zea mays]
Zm00001d038147.1	Zm00001d038147_T001.1	122.89	122.19	184.98	191.64	216.94	202.53	170.57	130.63	204.26	202.25	284.06	270.23	GO:0031224//intrinsic component of membrane	NA	NA	K06890//uncharacterized protein	gi|226499752|ref|NP_001149877.1|//transmembrane BAX inhibitor motif-containing protein 4 [Zea mays]
Zm00001d002601.1	Zm00001d002601_T001.1,Zm00001d002601_T002.1	122.89	120.69	221.41	233.87	166.25	161.77	337.42	328.15	366.22	394.68	278.46	198.68	GO:0043231//intracellular membrane-bounded organelle;GO:0000785//chromatin	GO:0003676//nucleic acid binding	GO:0034728//nucleosome organization	K11275//histone H1/5	gi|195620176|gb|ACG31918.1|//histone H1 [Zea mays];gi|195640346|gb|ACG39641.1|//histone H1 [Zea mays]
Zm00001d007084.1	Zm00001d007084_T001.1	122.81	127.96	169.43	179.06	132.27	135.66	268.27	264.18	204.31	234.55	194.26	162.67	GO:0043231//intracellular membrane-bounded organelle;GO:0000785//chromatin	GO:0003676//nucleic acid binding	GO:0034728//nucleosome organization	K11252//histone H2B	gi|195622962|gb|ACG33311.1|//histone H2B.1 [Zea mays]
Zm00001d035552.1	Zm00001d035552_T001.1,Zm00001d035552_T002.1,Zm00001d035552_T003.1,Zm00001d035552_T004.1	122.72	131.39	320.2	348.01	320.72	368.74	251.53	251.22	318.65	345.44	242.49	229.79	GO:0043231//intracellular membrane-bounded organelle	GO:0046914//transition metal ion binding	NA	K12896//splicing factor, arginine/serine-rich 7	gi|670412714|ref|XP_008647517.1|//PREDICTED: uncharacterized protein LOC100272956 isoform X1 [Zea mays];gi|27476067|gb|AAO16998.1|//Unknown protein [Oryza sativa Japonica Group]
Zm00001d048585.1	Zm00001d048585_T001.1,Zm00001d048585_T002.1,Zm00001d048585_T003.1,Zm00001d048585_T004.1	122.7	140.74	179.88	187.27	126.65	169.6	174.5	172.04	151.38	184.13	172.54	146.81	GO:0031224//intrinsic component of membrane	GO:0046914//transition metal ion binding;GO:0003824//catalytic activity	GO:0006631//fatty acid metabolic process	K14424//4-alpha-methyl-delta7-sterol-4alpha-methyl oxidase [EC:1.14.13.72]	gi|162461565|ref|NP_001105744.1|//uncharacterized protein LOC542766 [Zea mays];gi|219886629|gb|ACL53689.1|//unknown [Zea mays]
Zm00001d035559.1	Zm00001d035559_T001.1,Zm00001d035559_T002.1,Zm00001d035559_T003.1,Zm00001d035559_T004.1,Zm00001d035559_T005.1,Zm00001d035559_T006.1,Zm00001d035559_T007.1,Zm00001d035559_T008.1,Zm00001d035559_T009.1,Zm00001d035559_T010.1,Zm00001d035559_T011.1,Zm00001d035559_T012.1,Zm00001d035559_T013.1,Zm00001d035559_T014.1,Zm00001d035559_T015.1,Zm00001d035559_T016.1	122.47	189.12	1012.89	1200.15	1311.71	1337.08	102.96	41.85	1412.97	1272.49	957.15	1085.34	NA	NA	NA	NA	gi|413942203|gb|AFW74852.1|//hypothetical protein ZEAMMB73_609032 [Zea mays];gi|670413180|ref|XP_008647775.1|//PREDICTED: LOC100280618 isoform X1 [Zea mays];gi|226506174|ref|NP_001147008.1|//uncharacterized protein LOC100280618 [Zea mays];gi|670413182|ref|XP_008647776.1|//PREDICTED: LOC100280618 isoform X2 [Zea mays];gi|194698864|gb|ACF83516.1|//unknown [Zea mays]
Zm00001d027427.1	Zm00001d027427_T001.1,Zm00001d027427_T002.1	122.37	119.68	130.39	129.47	127.58	132.63	191.11	161.49	116.22	112.5	128.45	118.23	NA	GO:0016879//ligase activity, forming carbon-nitrogen bonds;GO:0032559//adenyl ribonucleotide binding	GO:0006464//cellular protein modification process	K10577//ubiquitin-conjugating enzyme E2 I	gi|670361783|ref|XP_008650364.1|//PREDICTED: SUMO-conjugating enzyme SCE1 [Zea mays]
Zm00001d024274.1	Zm00001d024274_T001.1,Zm00001d024274_T002.1,Zm00001d024274_T003.1,Zm00001d024274_T004.1,Zm00001d024274_T005.1,Zm00001d024274_T007.1	122.35	144.27	37.78	28.51	24.39	27.5	75.4	72.08	37.25	37.3	70.84	70.79	GO:0044464//cell part	GO:0032561//guanyl ribonucleotide binding	NA	K19788//obg-like ATPase 1	gi|992162197|gb|KXG24680.1|//hypothetical protein SORBI_007G071700 [Sorghum bicolor];gi|226528389|ref|NP_001150211.1|//GTP-binding protein PTD004 [Zea mays]
Zm00001d034368.1	Zm00001d034368_T001.1	122.18	120.26	62.75	77.49	141.78	131.8	70.77	55.04	65.73	78.3	101.54	89.11	GO:0044424//intracellular part	GO:0043169//cation binding;GO:0005515//protein binding;GO:0032559//adenyl ribonucleotide binding	GO:0044267//cellular protein metabolic process;GO:0006950//response to stress	K09503//DnaJ homolog subfamily A member 2	gi|293333670|ref|NP_001168650.1|//putative dnaJ chaperone family protein [Zea mays]
Zm00001d013785.1	Zm00001d013785_T001.1	122.12	128.74	220.02	225.98	216.7	224.73	304.58	302.92	229.98	220.55	310.1	267.02	NA	NA	NA	NA	gi|413933727|gb|AFW68278.1|//hypothetical protein ZEAMMB73_876992 [Zea mays]
Zm00001d020438.1	Zm00001d020438_T001.1,Zm00001d020438_T002.1,Zm00001d020438_T003.1,Zm00001d020438_T004.1,Zm00001d020438_T005.1,Zm00001d020438_T006.1,Zm00001d020438_T007.1	121.89	125.1	50.13	45.61	40.32	43.74	96.73	83.14	56.06	61.14	95.93	120.52	NA	GO:0016859//cis-trans isomerase activity	GO:0044267//cellular protein metabolic process	K09579//peptidyl-prolyl cis-trans isomerase NIMA-interacting 4 [EC:5.2.1.8]	gi|670421373|ref|XP_008651585.1|//PREDICTED: peptidyl-prolyl cis-trans isomerase NIMA-interacting 4 isoform X1 [Zea mays]
Zm00001d045475.1	Zm00001d045475_T001.1	121.79	131.32	317.53	316.89	409.52	400.25	370.75	418.65	337.51	343.13	413.84	323.82	GO:0043231//intracellular membrane-bounded organelle;GO:0000785//chromatin	GO:0003676//nucleic acid binding	GO:0034728//nucleosome organization	K11253//histone H3	gi|413953368|gb|AFW86017.1|//histone H3 [Zea mays]
Zm00001d011236.1	Zm00001d011236_T001.1	121.75	130.59	180.54	181.07	82.01	91.73	105.1	98.01	177.49	213.7	127.04	90.88	GO:0043231//intracellular membrane-bounded organelle;GO:0000785//chromatin	GO:0003676//nucleic acid binding	GO:0034728//nucleosome organization	K11252//histone H2B	gi|944261292|gb|KQL25549.1|//hypothetical protein SETIT_032943mg [Setaria italica]
Zm00001d033479.1	Zm00001d033479_T001.1	121.64	125.84	305.06	311.58	215.32	214.78	303.03	273.11	203.19	230.1	203.34	135.41	GO:0031224//intrinsic component of membrane;GO:0031410//cytoplasmic vesicle;GO:0043234//protein complex	GO:0016787//hydrolase activity	NA	K12946//signal peptidase complex subunit 1 [EC:3.4.-.-]	gi|226510413|ref|NP_001147381.1|//uncharacterized protein LOC100280989 [Zea mays]
Zm00001d046336.1	Zm00001d046336_T001.1,Zm00001d046336_T002.1,Zm00001d046336_T003.1,Zm00001d046336_T005.1,Zm00001d046336_T006.1	121.52	136.13	53.45	57.06	53.88	57.33	82.39	89.72	52.83	66.89	88.17	111.33	GO:0033176//proton-transporting V-type ATPase complex	GO:0032559//adenyl ribonucleotide binding;GO:0019829//cation-transporting ATPase activity;GO:0015078//hydrogen ion transmembrane transporter activity	GO:0015988//energy coupled proton transmembrane transport, against electrochemical gradient;GO:0015986//ATP synthesis coupled proton transport	K02147//V-type H+-transporting ATPase subunit B	gi|226531470|ref|NP_001152665.1|//vacuolar ATP synthase subunit B [Zea mays]
Zm00001d021626.1	Zm00001d021626_T001.1,Zm00001d021626_T002.1,Zm00001d021626_T003.1,Zm00001d021626_T004.1,Zm00001d021626_T005.1	121.49	126.61	87.84	84.71	45.22	57.84	85.72	95.28	70.23	73.4	58.39	68.45	GO:0043231//intracellular membrane-bounded organelle	NA	NA	K06927//diphthine-ammonia ligase [EC:6.3.1.14]	gi|670424960|ref|XP_008653148.1|//PREDICTED: ribonuclease UK114 [Zea mays]
Zm00001d025509.1	Zm00001d025509_T001.1	121.21	122.98	580.86	583.56	498.83	545.14	755.84	684.12	868.5	813.35	440.81	336.35	GO:0043231//intracellular membrane-bounded organelle	NA	NA	K06995//uncharacterized protein	gi|212275722|ref|NP_001130639.1|//uncharacterized protein LOC100191739 [Zea mays]
Zm00001d053632.1	Zm00001d053632_T001.1,Zm00001d053632_T002.1	120.63	105.37	105.55	110.98	53.95	70.68	222.84	201.67	122.43	134.81	141.36	120.31	GO:0030529//intracellular ribonucleoprotein complex;GO:0009536//plastid	GO:0003723//RNA binding;GO:0005198//structural molecule activity	GO:0010467//gene expression	K02995//small subunit ribosomal protein S8e	gi|670399978|ref|XP_008679872.1|//PREDICTED: 40S ribosomal protein S8-like [Zea mays]
Zm00001d053593.1	Zm00001d053593_T001.1	120.58	123.08	388.91	389.77	838.64	760.11	431.62	276.86	540.56	579.22	1211.7	1096.75	GO:0044464//cell part	NA	NA	NA	gi|350534916|ref|NP_001232810.1|//uncharacterized protein LOC100276749 [Zea mays]
Zm00001d003680.1	Zm00001d003680_T001.1,Zm00001d003680_T002.1,Zm00001d003680_T003.1,Zm00001d003680_T004.1	120.35	137.55	244.43	252.89	131.72	166.78	300.64	315.37	221.24	259.61	215.23	205.04	GO:0030529//intracellular ribonucleoprotein complex	GO:0005198//structural molecule activity	GO:0010467//gene expression	K02925//large subunit ribosomal protein L3e	gi|525344408|ref|NP_001266931.1|//60S ribosomal protein L3 [Zea mays];gi|414587230|tpg|DAA37801.1|//TPA: hypothetical protein ZEAMMB73_342493 [Zea mays]
Zm00001d028963.1	Zm00001d028963_T001.1,Zm00001d028963_T002.1	120.16	128.61	72.97	72.28	85.17	85.02	118.14	110.57	71.78	81.63	110.51	124.99	NA	NA	NA	K02503//histidine triad (HIT) family protein	gi|363543387|ref|NP_001241703.1|//histidine triad nucleotide binding protein [Zea mays]
Zm00001d051635.1	Zm00001d051635_T001.1	119.63	94.39	111.87	111.24	83.02	73.95	312.05	346.24	165.65	168.38	189.95	146.73	NA	NA	NA	NA	gi|670397892|ref|XP_008679032.1|//PREDICTED: uncharacterized protein LOC103653993 [Zea mays]
Zm00001d006100.1	Zm00001d006100_T001.1	119.46	122.6	169.94	166.74	91.7	113.17	261.88	298.96	171.69	199.09	177.86	151.42	GO:0030529//intracellular ribonucleoprotein complex	GO:0005198//structural molecule activity	GO:0022613//ribonucleoprotein complex biogenesis;GO:0010467//gene expression	K02936//large subunit ribosomal protein L7Ae	gi|992277557|gb|KXG35979.1|//hypothetical protein SORBI_002G258800 [Sorghum bicolor]
Zm00001d019045.1	Zm00001d019045_T001.1	119.21	112.27	234.17	250.8	75.05	83.18	121.91	115.42	164.47	190.09	126.81	91.52	GO:0043231//intracellular membrane-bounded organelle;GO:0000785//chromatin	GO:0003676//nucleic acid binding	GO:0034728//nucleosome organization	K11251//histone H2A	gi|308080088|ref|NP_001183510.1|//uncharacterized protein LOC100501984 [Zea mays]
Zm00001d041568.1	Zm00001d041568_T001.1,Zm00001d041568_T002.1	119.2	107.43	313.32	308.8	154.98	165.15	399.61	408.39	321.49	324.38	311.79	261.51	GO:0030529//intracellular ribonucleoprotein complex	GO:0005198//structural molecule activity	GO:0010467//gene expression	K02938//large subunit ribosomal protein L8e	gi|195629344|gb|ACG36313.1|//60S ribosomal protein L2 [Zea mays]
Zm00001d011087.1	Zm00001d011087_T001.1,Zm00001d011087_T002.1,Zm00001d011087_T003.1,Zm00001d011087_T004.1,Zm00001d011087_T005.1,Zm00001d011087_T006.1,Zm00001d011087_T007.1,Zm00001d011087_T008.1	119.12	118.21	330.42	353.72	322.12	376.49	336.76	292.31	387.95	407.46	398.57	341.69	GO:0015629//actin cytoskeleton	GO:0032559//adenyl ribonucleotide binding;GO:0017111//nucleoside-triphosphatase activity;GO:0005198//structural molecule activity	NA	K10355//actin, other eukaryote	gi|413950250|gb|AFW82899.1|//LOW QUALITY PROTEIN: putative actin family protein [Zea mays]
Zm00001d011034.1	Zm00001d011034_T001.1,Zm00001d011034_T002.1,Zm00001d011034_T003.1,Zm00001d011034_T004.1	119.06	130.15	199.87	213.32	236.47	267.33	218.81	181.54	204.77	201.65	205.22	209.04	NA	NA	NA	K05021//chloride intracellular channel protein 1;K05022//chloride intracellular channel protein 2	gi|226505920|ref|NP_001141044.1|//uncharacterized LOC100273125 [Zea mays]
Zm00001d049619.1	Zm00001d049619_T001.1,Zm00001d049619_T002.1,Zm00001d049619_T003.1	118.99	127.47	267.92	279.78	122.69	157.74	368.51	363.35	315.26	358.73	236.94	203.1	GO:0030529//intracellular ribonucleoprotein complex	GO:0005198//structural molecule activity	GO:0022613//ribonucleoprotein complex biogenesis;GO:0006412//translation	K02941//large subunit ribosomal protein LP0	gi|162460698|ref|NP_001105482.1|//60S acidic ribosomal protein P0 [Zea mays]
Zm00001d010282.1	Zm00001d010282_T001.1,Zm00001d010282_T002.1,Zm00001d010282_T003.1	118.95	126.42	18.21	18.15	20.89	21.59	44.56	32.35	28.05	26.99	35.64	51.76	NA	GO:0005488//binding	NA	K02865//large subunit ribosomal protein L10Ae;K19720//collagen, type III, alpha;K14771//U3 small nucleolar RNA-associated protein 19	gi|925114547|ref|NP_001148805.2|//nucleic acid binding protein [Zea mays]
Zm00001d038929.1	Zm00001d038929_T001.1	118.89	126.3	238.9	268.85	175.81	224.9	277.51	325.31	240.72	274.63	193.84	193.44	GO:0000275//mitochondrial proton-transporting ATP synthase complex, catalytic core F(1)	GO:0015662//ATPase activity, coupled to transmembrane movement of ions, phosphorylative mechanism;GO:0032559//adenyl ribonucleotide binding;GO:0019829//cation-transporting ATPase activity;GO:0015078//hydrogen ion transmembrane transporter activity	GO:0015986//ATP synthesis coupled proton transport;GO:0015988//energy coupled proton transmembrane transport, against electrochemical gradient;GO:0009207//purine ribonucleoside triphosphate catabolic process	K02133//F-type H+-transporting ATPase subunit beta [EC:3.6.3.14]	gi|162462751|ref|NP_001105340.1|//ATP synthase subunit beta, mitochondrial precursor [Zea mays]
Zm00001d039908.1	Zm00001d039908_T001.1	118.89	103.2	286.74	279.61	213.3	194.12	276.98	276.14	249.67	260.32	253.11	214.66	GO:0043231//intracellular membrane-bounded organelle;GO:0030529//intracellular ribonucleoprotein complex	GO:0005198//structural molecule activity	GO:0010467//gene expression	K02898//large subunit ribosomal protein L26e	gi|3747050|gb|AAC64166.1|//ribosomal protein L26, partial [Zea mays]
Zm00001d013290.1	Zm00001d013290_T001.1,Zm00001d013290_T002.1,Zm00001d013290_T003.1,Zm00001d013290_T004.1,Zm00001d013290_T005.1,Zm00001d013290_T006.1	118.89	118.6	114.3	107.5	104.64	110.66	149	151.11	102.76	94.78	131.56	124.25	GO:0031224//intrinsic component of membrane;GO:0031410//cytoplasmic vesicle	NA	GO:0051234//establishment of localization	K20347//p24 family protein beta-1	gi|226505134|ref|NP_001141300.1|//Suppressor/enhancer of lin-12 protein 9 precursor [Zea mays]
Zm00001d034422.1	Zm00001d034422_T001.1,Zm00001d034422_T002.1,Zm00001d034422_T003.1	118.66	114.78	317.18	312.11	195.27	215.7	451.64	733.19	305.04	383.65	260.11	216.58	GO:0030529//intracellular ribonucleoprotein complex	GO:0005198//structural molecule activity;GO:0003676//nucleic acid binding	GO:0010467//gene expression	K02964//small subunit ribosomal protein S18e	gi|226504536|ref|NP_001151612.1|//40S ribosomal protein S18 [Zea mays]
Zm00001d026286.1	Zm00001d026286_T001.1,Zm00001d026286_T002.1	118.59	132.96	137.23	149.32	73.23	94.55	210.55	207.41	168.29	183.62	142.72	136.49	GO:0043229//intracellular organelle;GO:0030529//intracellular ribonucleoprotein complex;GO:0009536//plastid;GO:0044444//cytoplasmic part	GO:0003723//RNA binding;GO:0005198//structural molecule activity	GO:0010467//gene expression	K02949//small subunit ribosomal protein S11e	gi|992164749|gb|KXG26656.1|//hypothetical protein SORBI_006G138100 [Sorghum bicolor];gi|944234520|gb|KQK98882.1|//hypothetical protein SETIT_010907mg [Setaria italica]
Zm00001d012513.1	Zm00001d012513_T001.1	118.58	110.32	153.14	155.91	119.96	138.68	114.7	113.49	138.89	151.82	144.17	126.82	NA	GO:0016879//ligase activity, forming carbon-nitrogen bonds;GO:0032559//adenyl ribonucleotide binding	GO:0006464//cellular protein modification process	K06689//ubiquitin-conjugating enzyme E2 D [EC:2.3.2.23]	gi|670388908|ref|XP_008674887.1|//PREDICTED: ubiquitin-conjugating enzyme E2-17 kDa-like [Zea mays]
Zm00001d014848.1	Zm00001d014848_T001.1	118.54	134.04	138.86	158.94	300.4	316.72	228.98	227.27	197.91	230.34	272.13	251.79	GO:0042579//microbody	GO:0004601//peroxidase activity;GO:0005506//iron ion binding	GO:0042743//hydrogen peroxide metabolic process;GO:0006950//response to stress	K03781//catalase [EC:1.11.1.6]	gi|363543189|ref|NP_001241808.1|//catalase isozyme B [Zea mays]
Zm00001d009653.1	Zm00001d009653_T001.1,Zm00001d009653_T002.1,Zm00001d009653_T003.1,Zm00001d009653_T004.1,Zm00001d009653_T005.1,Zm00001d009653_T006.1,Zm00001d009653_T007.1,Zm00001d009653_T008.1,Zm00001d009653_T009.1	118.44	111.62	225.45	227.41	141.86	152.88	358.5	410.46	239.89	260.15	250.13	198.22	GO:0030529//intracellular ribonucleoprotein complex	GO:0005198//structural molecule activity	GO:0006412//translation	K02943//large subunit ribosomal protein LP2	gi|238005748|gb|ACR33909.1|//unknown [Zea mays];gi|413948572|gb|AFW81221.1|//hypothetical protein ZEAMMB73_796524, partial [Zea mays]
Zm00001d049830.1	Zm00001d049830_T001.1,Zm00001d049830_T002.1,Zm00001d049830_T003.1,Zm00001d049830_T004.1	118.29	128.36	352.67	353.41	266.92	297.91	270.75	305.88	376.91	403.39	295.72	289.79	NA	NA	NA	K03626//nascent polypeptide-associated complex subunit alpha	gi|238007996|gb|ACR35033.1|//unknown [Zea mays];gi|219363641|ref|NP_001136911.1|//uncharacterized protein LOC100217069 [Zea mays]
Zm00001d023309.1	Zm00001d023309_T001.1,Zm00001d023309_T002.1,Zm00001d023309_T003.1	118.24	113.29	85.11	97.5	38.14	44.82	175.25	263.1	94.97	104.78	86.67	79.01	GO:0031224//intrinsic component of membrane	GO:0016709//oxidoreductase activity, acting on paired donors, with incorporation or reduction of molecular oxygen, NAD(P)H as one donor, and incorporation of one atom of oxygen;GO:0016741//transferase activity, transferring one-carbon groups;GO:0005506//iron ion binding	GO:0006694//steroid biosynthetic process;GO:0006730//one-carbon metabolic process	K05917//sterol 14-demethylase [EC:1.14.13.70]	gi|670442003|ref|XP_008661336.1|//PREDICTED: putative cytochrome P450 superfamily protein isoform X1 [Zea mays];gi|219886017|gb|ACL53383.1|//unknown [Zea mays]
Zm00001d049753.1	Zm00001d049753_T001.1,Zm00001d049753_T002.1,Zm00001d049753_T003.1,Zm00001d049753_T004.1,Zm00001d049753_T005.1,Zm00001d049753_T006.1	118.19	136.55	31.58	26.72	9.48	15.44	146.6	152.27	34.45	42.17	50.82	53.99	GO:0043231//intracellular membrane-bounded organelle	GO:0004133//glycogen debranching enzyme activity;GO:0043167//ion binding;GO:0016798//hydrolase activity, acting on glycosyl bonds	GO:0044238//primary metabolic process	K01214//isoamylase [EC:3.2.1.68]	gi|758726|gb|AAA91298.1|//Su1p, partial [Zea mays];gi|670396057|ref|XP_008678357.1|//PREDICTED: isoamylase 1, chloroplastic [Zea mays]
Zm00001d016198.1	Zm00001d016198_T001.1,Zm00001d016198_T002.1,Zm00001d016198_T003.1,Zm00001d016198_T004.1,Zm00001d016198_T005.1,Zm00001d016198_T006.1	118.11	123.87	32.62	32.08	17.36	17.81	191.59	203.16	50.49	55.02	59.5	86.19	GO:0043231//intracellular membrane-bounded organelle	GO:0008483//transaminase activity;GO:0048037//cofactor binding	GO:0019752//carboxylic acid metabolic process	K14455//aspartate aminotransferase, mitochondrial [EC:2.6.1.1]	gi|219884551|gb|ACL52650.1|//unknown [Zea mays];gi|219886821|gb|ACL53785.1|//unknown [Zea mays];gi|226492249|ref|NP_001141969.1|//aspartate aminotransferase [Zea mays]
Zm00001d018487.1	Zm00001d018487_T001.1,Zm00001d018487_T002.1,Zm00001d018487_T003.1,Zm00001d018487_T004.1,Zm00001d018487_T005.1,Zm00001d018487_T006.1	117.95	131.92	169.99	187.6	394.53	362.98	199.88	207.9	246.43	237.66	398	385.98	NA	GO:0016747//transferase activity, transferring acyl groups other than amino-acyl groups	NA	K07513//acetyl-CoA acyltransferase 1 [EC:2.3.1.16]	gi|363543377|ref|NP_001241698.1|//3-ketoacyl-CoA thiolase 2, peroxisomal precursor [Zea mays];gi|212723032|ref|NP_001131193.1|//acetyl-CoA C-acyltransferase-like protein [Zea mays]
Zm00001d029899.1	Zm00001d029899_T001.1,Zm00001d029899_T002.1,Zm00001d029899_T003.1	117.89	95.95	186.03	198.26	107.13	91.98	342.53	304.78	115.7	142.83	222.41	177.68	GO:0031410//cytoplasmic vesicle	NA	GO:0000003//reproduction	NA	gi|223949321|gb|ACN28744.1|//unknown [Zea mays];gi|673921632|ref|NP_001288489.1|//expansin-B4 precursor [Zea mays]
Zm00001d016549.1	Zm00001d016549_T001.1	117.55	121.63	247.97	256.93	209.05	209.78	282.28	304.74	227.09	241.49	208.5	190.18	GO:0030529//intracellular ribonucleoprotein complex	GO:0005198//structural molecule activity	GO:0010467//gene expression	K02918//large subunit ribosomal protein L35e	gi|659928112|ref|NP_001281193.1|//60S ribosomal protein L35 [Zea mays]
Zm00001d010159.1	Zm00001d010159_T001.1,Zm00001d010159_T002.1,Zm00001d010159_T003.1	117.54	123.02	174.09	176.22	169.5	196.86	263.94	318.47	194.43	211.54	234.79	221.13	GO:0043232//intracellular non-membrane-bounded organelle	GO:0032559//adenyl ribonucleotide binding	NA	K10355//actin, other eukaryote	gi|670428334|ref|XP_008654957.1|//PREDICTED: actin1 isoform X1 [Zea mays]
Zm00001d022505.1	Zm00001d022505_T001.1,Zm00001d022505_T002.1,Zm00001d022505_T003.1,Zm00001d022505_T004.1,Zm00001d022505_T005.1,Zm00001d022505_T006.1,Zm00001d022505_T007.1,Zm00001d022505_T008.1,Zm00001d022505_T009.1,Zm00001d022505_T010.1	117.43	101.94	190.64	193.46	194.76	199.07	143.38	143.47	103.97	111.94	150.33	138.17	GO:0044424//intracellular part	GO:0016209//antioxidant activity;GO:0043169//cation binding;GO:0003824//catalytic activity	GO:0072593//reactive oxygen species metabolic process	K04565//superoxide dismutase, Cu-Zn family [EC:1.15.1.1]	gi|670421851|ref|XP_008651854.1|//PREDICTED: superoxide dismutase [Cu-Zn] 2 isoform X2 [Zea mays];gi|670421853|ref|XP_008651855.1|//PREDICTED: superoxide dismutase [Cu-Zn] 2 isoform X3 [Zea mays];gi|414888010|tpg|DAA64024.1|//TPA: superoxide dismutase2 [Zea mays]
Zm00001d035629.1	Zm00001d035629_T001.1	117.3	114.41	96.61	103.25	70.18	83.28	253.48	145.12	84.44	83.03	39.19	35.38	GO:0044464//cell part	GO:0008092//cytoskeletal protein binding	NA	K05765//cofilin	gi|670412402|ref|XP_008647356.1|//PREDICTED: hypothetical protein isoform X1 [Zea mays]
Zm00001d031636.1	Zm00001d031636_T001.1	116.57	126.21	384.56	420.96	448.99	407.58	235.45	207.28	536.44	512.39	379.01	439.9	GO:0031410//cytoplasmic vesicle	NA	GO:0010876//lipid localization	NA	gi|212275580|ref|NP_001130434.1|//putative bifunctional inhibitor/LTP/seed storage protein family precursor [Zea mays]
Zm00001d028726.1	Zm00001d028726_T001.1,Zm00001d028726_T002.1	116.27	117.18	138.62	126.23	100.06	118.29	154.47	285.75	105.27	106.17	156.49	111.45	GO:0031410//cytoplasmic vesicle	GO:0003824//catalytic activity	GO:0019725//cellular homeostasis	K13984//thioredoxin domain-containing protein 5	gi|414866260|tpg|DAA44817.1|//TPA: putative thioredoxin superfamily protein [Zea mays];gi|162462104|ref|NP_001105760.1|//protein disulfide isomerase precursor [Zea mays]
Zm00001d048291.1	Zm00001d048291_T001.1	116.19	112.81	150.05	148.48	122.41	141.31	155.27	151.94	152.14	160.44	137.21	141.91	NA	NA	NA	K00655//1-acyl-sn-glycerol-3-phosphate acyltransferase [EC:2.3.1.51]	gi|413956851|gb|AFW89500.1|//DAG protein [Zea mays]
Zm00001d008268.1	Zm00001d008268_T001.1,Zm00001d008268_T002.1	116.16	131.84	402.07	442.67	574.81	654.68	184.61	141.16	542.72	544.4	535.53	677.48	NA	GO:0004866//endopeptidase inhibitor activity	GO:0051346//negative regulation of hydrolase activity	K13899//cystatin-C	gi|195622972|gb|ACG33316.1|//multidomain cystatin [Zea mays]
Zm00001d025413.1	Zm00001d025413_T001.1,Zm00001d025413_T002.1,Zm00001d025413_T003.1	116.14	117.02	316.82	316.42	188.08	194.72	400.85	429.53	300.16	320.75	316.54	278.66	GO:0030529//intracellular ribonucleoprotein complex	NA	NA	K02947//small subunit ribosomal protein S10e	gi|413918327|gb|AFW58259.1|//hypothetical protein ZEAMMB73_772347 [Zea mays];gi|670441841|ref|XP_008661240.1|//PREDICTED: 40S ribosomal protein S10-like [Zea mays]
Zm00001d002450.1	Zm00001d002450_T001.1,Zm00001d002450_T002.1	116.03	116.11	247.83	250.38	194.12	197.98	256.5	252.64	242.86	215.82	229.7	225.67	GO:0030529//intracellular ribonucleoprotein complex	GO:0005198//structural molecule activity	GO:0010467//gene expression	K02870//large subunit ribosomal protein L12e	gi|226494734|ref|NP_001150452.1|//60S ribosomal protein L12 [Zea mays]
Zm00001d043070.1	Zm00001d043070_T001.1	115.71	122.32	156.45	154.08	131.73	153.7	214.44	225.93	176.03	192.45	185.46	138.19	NA	GO:0016879//ligase activity, forming carbon-nitrogen bonds;GO:0032559//adenyl ribonucleotide binding	GO:0006464//cellular protein modification process	K06689//ubiquitin-conjugating enzyme E2 D [EC:2.3.2.23]	gi|670388908|ref|XP_008674887.1|//PREDICTED: ubiquitin-conjugating enzyme E2-17 kDa-like [Zea mays]
Zm00001d024302.1	Zm00001d024302_T001.1	115.43	148.22	2732.01	2776.01	6509.05	6323.3	142.24	31.43	5159.37	4348.41	4159.82	5493.24	NA	NA	GO:0006950//response to stress	NA	gi|226496355|ref|NP_001146963.1|//flower-specific gamma-thionin precursor [Zea mays]
Zm00001d018459.1	Zm00001d018459_T001.1	115.43	124.17	63.47	83.54	26.73	35.69	50.64	31.09	92.61	94.84	10.56	3.6	NA	NA	NA	NA	gi|293333915|ref|NP_001170235.1|//uncharacterized protein LOC100384188 precursor [Zea mays]
Zm00001d038832.1	Zm00001d038832_T001.1,Zm00001d038832_T002.1,Zm00001d038832_T003.1,Zm00001d038832_T004.1,Zm00001d038832_T005.1,Zm00001d038832_T006.1	115.42	116.77	26.04	28.17	24.49	24.56	38.38	38.22	32.49	33.7	32.82	45.34	GO:0031981//nuclear lumen	GO:0046914//transition metal ion binding;GO:0003824//catalytic activity	GO:0006325//chromatin organization	K11276//nucleophosmin 1	gi|73919937|sp|O24591.1|HDT1_MAIZE//RecName: Full=Histone deacetylase HDT1; AltName: Full=Histone deacetylase 2a; Short=HD2a; AltName: Full=Nucleolar histone deacetylase HD2-p39; AltName: Full=Zm-HD2a;gi|821595371|ref|NP_001105402.2|//histone deacetylase HDT1 [Zea mays]
Zm00001d004839.1	Zm00001d004839_T001.1,Zm00001d004839_T002.1,Zm00001d004839_T003.1,Zm00001d004839_T004.1,Zm00001d004839_T005.1,Zm00001d004839_T006.1,Zm00001d004839_T007.1	115.39	128.62	257.36	273.12	130.98	160.86	337.69	336.14	221.95	257.96	215.15	179.2	GO:0030529//intracellular ribonucleoprotein complex	GO:0005198//structural molecule activity	GO:0010467//gene expression	K02925//large subunit ribosomal protein L3e	gi|525344408|ref|NP_001266931.1|//60S ribosomal protein L3 [Zea mays];gi|414587230|tpg|DAA37801.1|//TPA: hypothetical protein ZEAMMB73_342493 [Zea mays]
Zm00001d016572.1	Zm00001d016572_T001.1	115.36	122.23	238.62	245.77	142.01	172.12	87.18	124.62	159.44	168.44	119.94	117.87	GO:0009536//plastid	GO:0046872//metal ion binding;GO:0019842//vitamin binding;GO:0050662//coenzyme binding;GO:0016744//transferase activity, transferring aldehyde or ketonic groups	GO:0008652//cellular amino acid biosynthetic process;GO:0006950//response to stress	K01652//acetolactate synthase I/II/III large subunit [EC:2.2.1.6]	gi|75102649|sp|Q41768.1|ILVB1_MAIZE//RecName: Full=Acetolactate synthase 1, chloroplastic; AltName: Full=Acetohydroxy-acid synthase 1; Flags: Precursor
Zm00001d007059.1	Zm00001d007059_T001.1,Zm00001d007059_T002.1	115.23	114.57	132.65	129.22	107.53	111.15	166	172.19	134.99	137.15	188.53	192.1	GO:0005743//mitochondrial inner membrane	GO:0015002//heme-copper terminal oxidase activity	NA	NA	gi|670373563|ref|XP_008668120.1|//PREDICTED: COX VIIa-like protein isoform X1 [Zea mays]
Zm00001d029483.1	Zm00001d029483_T001.1	115.17	101.47	51.48	46.52	33.63	36.58	76.79	78.18	53.67	60.31	52	61.77	GO:0032991//macromolecular complex	GO:0005488//binding	NA	K11099//small nuclear ribonucleoprotein G	gi|226509589|ref|NP_001148720.1|//small nuclear ribonucleoprotein G [Zea mays]
Zm00001d045302.1	Zm00001d045302_T001.1,Zm00001d045302_T002.1	114.37	85.41	81.11	70.67	93.16	69.11	113.83	96.3	50.25	74.21	164.51	158.43	GO:0031410//cytoplasmic vesicle	GO:0016787//hydrolase activity	GO:0044238//primary metabolic process	K10396//kinesin family member 5;K01206//alpha-L-fucosidase [EC:3.2.1.51]	gi|226532676|ref|NP_001142390.1|//Zea nodulation homolog1 precursor [Zea mays]
Zm00001d030618.1	Zm00001d030618_T001.1	114.33	119.42	311.43	323.46	310.87	313.93	383.39	335.57	360.25	377.16	407.93	293.73	GO:0031224//intrinsic component of membrane;GO:0005746//mitochondrial respiratory chain	GO:0015002//heme-copper terminal oxidase activity	GO:0022904//respiratory electron transport chain	K02218//casein kinase 1 [EC:2.7.11.1]	gi|944252342|gb|KQL16605.1|//hypothetical protein SETIT_024179mg, partial [Setaria italica]
Zm00001d052078.1	Zm00001d052078_T001.1,Zm00001d052078_T002.1,Zm00001d052078_T003.1,Zm00001d052078_T004.1,Zm00001d052078_T005.1,Zm00001d052078_T006.1,Zm00001d052078_T007.1,Zm00001d052078_T008.1	114.27	116.04	86.89	92.51	96.39	108.05	127.71	121.88	86.89	97.9	123.95	114.66	GO:0016020//membrane;GO:0043231//intracellular membrane-bounded organelle;GO:0044424//intracellular part;GO:0005838//proteasome regulatory particle	GO:0032559//adenyl ribonucleotide binding;GO:0016462//pyrophosphatase activity;GO:0017111//nucleoside-triphosphatase activity	GO:0019941//modification-dependent protein catabolic process;GO:0009057//macromolecule catabolic process	K03061//26S proteasome regulatory subunit T1	gi|413939236|gb|AFW73787.1|//hypothetical protein ZEAMMB73_970549 [Zea mays];gi|115466876|ref|NP_001057037.1|//Os06g0192600 [Oryza sativa Japonica Group];gi|2492519|sp|Q41365.1|PRS7_SPIOL//RecName: Full=26S protease regulatory subunit 7; AltName: Full=26S proteasome AAA-ATPase subunit RPT1; AltName: Full=26S proteasome subunit 7; AltName: Full=Regulatory particle triple-A ATPase subunit 1 [Spinac…
Zm00001d044441.1	Zm00001d044441_T001.1,Zm00001d044441_T002.1,Zm00001d044441_T003.1	114.14	95.65	77.66	67.96	87.31	78.65	103.83	93.54	79.6	84.21	137.72	145.89	GO:0033178//proton-transporting two-sector ATPase complex, catalytic domain;GO:0005753//mitochondrial proton-transporting ATP synthase complex	GO:0019829//cation-transporting ATPase activity;GO:0015078//hydrogen ion transmembrane transporter activity	GO:0006754//ATP biosynthetic process;GO:0006818//hydrogen transport	K02135//F-type H+-transporting ATPase subunit epsilon	gi|944241504|gb|KQL05812.1|//hypothetical protein SETIT_003517mg [Setaria italica];gi|944236824|gb|KQL01162.1|//hypothetical protein SETIT_014525mg [Setaria italica];gi|238012784|gb|ACR37427.1|//unknown [Zea mays]
Zm00001d045478.1	Zm00001d045478_T001.1	114.02	106.26	247.19	268.79	754.02	615.94	451.59	217.5	462.04	394.21	457.37	489.57	NA	GO:0003676//nucleic acid binding	GO:0034728//nucleosome organization	K11275//histone H1/5	gi|195621264|gb|ACG32462.1|//histone H1 [Zea mays]
Zm00001d026578.1	Zm00001d026578_T001.1,Zm00001d026578_T002.1	113.86	115.46	385.08	379.54	228.18	253.85	537.88	564.02	433.19	446.66	358.03	282.47	GO:0030529//intracellular ribonucleoprotein complex	GO:0005198//structural molecule activity	GO:0006412//translation	K02943//large subunit ribosomal protein LP2	gi|806638569|ref|NP_001292808.1|//60S acidic ribosomal protein P2A-like [Zea mays]
Zm00001d028568.1	Zm00001d028568_T001.1,Zm00001d028568_T002.1,Zm00001d028568_T003.1,Zm00001d028568_T004.1,Zm00001d028568_T005.1,Zm00001d028568_T006.1,Zm00001d028568_T007.1	113.59	117.43	87.32	86.27	61.11	82.45	231.86	317.79	136.46	162.45	135.44	116.77	GO:0043234//protein complex	GO:0004721//phosphoprotein phosphatase activity	GO:0006464//cellular protein modification process	K06269//serine/threonine-protein phosphatase PP1 catalytic subunit [EC:3.1.3.16]	gi|944227156|gb|KQK91560.1|//hypothetical protein SETIT_036639mg [Setaria italica];gi|222624631|gb|EEE58763.1|//hypothetical protein OsJ_10270 [Oryza sativa Japonica Group];gi|670362916|ref|XP_008654057.1|//PREDICTED: serine/threonine-protein phosphatase PP1 [Zea mays]
Zm00001d006725.1	Zm00001d006725_T001.1	112.94	118.41	21.91	19.41	15.6	18.45	55.65	32.54	33.31	32.81	63.77	84.86	GO:0044424//intracellular part	GO:0003747//translation release factor activity	GO:0006412//translation	K03265//peptide chain release factor subunit 1	gi|226501918|ref|NP_001140700.1|//eukaryotic peptide chain release factor subunit 1-1 [Zea mays]
Zm00001d014772.1	Zm00001d014772_T001.1	112.9	109.79	128.01	120.14	130.8	117.38	159.86	162.12	116.08	110.05	157	156.85	GO:0043231//intracellular membrane-bounded organelle	NA	NA	K03965//NADH dehydrogenase (ubiquinone) 1 beta subcomplex subunit 9	gi|413934929|gb|AFW69480.1|//hypothetical protein ZEAMMB73_575029 [Zea mays]
Zm00001d010920.1	Zm00001d010920_T001.1,Zm00001d010920_T002.1,Zm00001d010920_T003.1,Zm00001d010920_T004.1,Zm00001d010920_T005.1	112.78	116.38	362.09	401.96	353.73	342.43	184.16	152.04	369.34	377.95	400.76	447.61	GO:0044424//intracellular part	GO:0016765//transferase activity, transferring alkyl or aryl (other than methyl) groups;GO:0046872//metal ion binding;GO:0032559//adenyl ribonucleotide binding	GO:0044237//cellular metabolic process	K00789//S-adenosylmethionine synthetase [EC:2.5.1.6]	gi|212275165|ref|NP_001130734.1|//uncharacterized protein LOC100191838 [Zea mays];gi|514743551|ref|XP_004960412.1|//PREDICTED: S-adenosylmethionine synthase 1 [Setaria italica];gi|413950042|gb|AFW82691.1|//methionine adenosyltransferase [Zea mays]
Zm00001d038543.1	Zm00001d038543_T001.1,Zm00001d038543_T004.1	112.7	114.92	184.6	189.69	188.84	183.89	238.98	246.59	246.78	237.66	282.34	260.74	GO:0016020//membrane;GO:0043231//intracellular membrane-bounded organelle	GO:0046872//metal ion binding;GO:0060089//molecular transducer activity	GO:0009908//flower development;GO:0009856//pollination;GO:0009605//response to external stimulus;GO:0009593//detection of chemical stimulus;GO:0023052//signaling;GO:0006073//cellular glucan metabolic process;GO:0009057//macromolecule catabolic process	K02183//calmodulin	gi|944068335|gb|KQK03819.1|//hypothetical protein BRADI_2g10010, partial [Brachypodium distachyon];gi|293335973|ref|NP_001167662.1|//calmodulin [Zea mays]
Zm00001d031647.1	Zm00001d031647_T001.1	112.52	108.85	34.38	32.15	37.55	44.49	61.62	14.29	46.37	51.91	5.05	14.07	GO:0043231//intracellular membrane-bounded organelle;GO:0016020//membrane	NA	GO:0006810//transport;GO:0006952//defense response	K15382//solute carrier family 50 (sugar transporter)	gi|414869692|tpg|DAA48249.1|//TPA: MTN3 [Zea mays]
Zm00001d049835.1	Zm00001d049835_T001.1,Zm00001d049835_T002.1,Zm00001d049835_T003.1,Zm00001d049835_T004.1,Zm00001d049835_T005.1	112.4	110.46	85.68	91.31	76.3	81.17	88.78	95.64	81.36	88.15	100.42	98.24	GO:0031224//intrinsic component of membrane;GO:0031410//cytoplasmic vesicle	NA	GO:0051234//establishment of localization	K20347//p24 family protein beta-1	gi|212721526|ref|NP_001132648.1|//uncharacterized protein LOC100194123 precursor [Zea mays]
Zm00001d029170.1	Zm00001d029170_T001.1,Zm00001d029170_T002.1,Zm00001d029170_T003.1,Zm00001d029170_T004.1,Zm00001d029170_T005.1,Zm00001d029170_T006.1,Zm00001d029170_T007.1	112.26	109.54	232.15	244.09	446.16	433.22	153.37	99.58	212.74	199.36	375.96	472.69	GO:0044424//intracellular part	GO:0016209//antioxidant activity;GO:0043169//cation binding;GO:0003824//catalytic activity	GO:0072593//reactive oxygen species metabolic process	K04565//superoxide dismutase, Cu-Zn family [EC:1.15.1.1]	gi|944226465|gb|KQK90869.1|//hypothetical protein SETIT_037512mg [Setaria italica];gi|670361521|ref|XP_008649061.1|//PREDICTED: superoxide dismutase [Cu-Zn] 4AP isoform X1 [Zea mays];gi|108708142|gb|ABF95937.1|//Superoxide dismutase 1, putative, expressed [Oryza sativa Japonica Group]
Zm00001d029173.1	Zm00001d029173_T001.1,Zm00001d029173_T002.1,Zm00001d029173_T003.1,Zm00001d029173_T004.1	112.16	109.24	224.01	230.71	194.22	226.38	202.67	225.55	206.48	236.97	206.56	188.32	NA	NA	NA	K03626//nascent polypeptide-associated complex subunit alpha	gi|238007996|gb|ACR35033.1|//unknown [Zea mays];gi|670435894|ref|XP_008658551.1|//PREDICTED: nascent polypeptide-associated complex alpha subunit-like protein isoform X1 [Zea mays]
Zm00001d046661.1	Zm00001d046661_T001.1,Zm00001d046661_T002.1,Zm00001d046661_T003.1,Zm00001d046661_T004.1,Zm00001d046661_T005.1,Zm00001d046661_T006.1,Zm00001d046661_T007.1,Zm00001d046661_T008.1,Zm00001d046661_T009.1	112.11	107.23	90.89	95	189.53	182.35	144.14	83.9	89.55	128.38	246.39	252.88	GO:0031224//intrinsic component of membrane	NA	NA	K14207//solute carrier family 38 (sodium-coupled neutral amino acid transporter), member 2	gi|226503707|ref|NP_001149404.1|//uncharacterized protein LOC100283030 [Zea mays]
Zm00001d049815.1	Zm00001d049815_T001.1,Zm00001d049815_T002.1,Zm00001d049815_T003.1,Zm00001d049815_T004.1,Zm00001d049815_T005.1	111.89	113.74	152.7	157.07	111.91	136.82	213.86	215.22	161.13	173.84	155.98	158.02	GO:0030529//intracellular ribonucleoprotein complex	GO:0005198//structural molecule activity	GO:0010467//gene expression	K02880//large subunit ribosomal protein L17e	gi|162458324|ref|NP_001104890.1|//60S ribosomal protein L17 [Zea mays]
Zm00001d012741.1	Zm00001d012741_T001.1,Zm00001d012741_T002.1,Zm00001d012741_T003.1	111.76	113.81	419.03	404.42	338.82	322.5	431.52	447.58	364.54	380.21	495.22	455.79	GO:0031410//cytoplasmic vesicle	NA	NA	NA	gi|195643812|gb|ACG41374.1|//hypothetical protein [Zea mays];gi|413952439|gb|AFW85088.1|//hypothetical protein ZEAMMB73_581400 [Zea mays];gi|944242688|gb|KQL06996.1|//hypothetical protein SETIT_004637mg, partial [Setaria italica]
Zm00001d005695.1	Zm00001d005695_T001.1	111.64	117.9	147.27	154.04	116.79	135.94	171.73	181.15	141.18	145.39	135.3	129.71	NA	NA	NA	NA	gi|212722132|ref|NP_001132723.1|//uncharacterized protein LOC100194208 [Zea mays]
Zm00001d039933.1	Zm00001d039933_T001.1	111.46	55.26	183.18	194.34	2196.7	1616.48	155.22	214.91	430.75	259.25	1022.83	1857.73	NA	NA	NA	K13993//HSP20 family protein	gi|308081297|ref|NP_001183377.1|//uncharacterized protein LOC100501790 [Zea mays]
Zm00001d044664.1	Zm00001d044664_T001.1	110.96	106.27	274.25	295.75	162.69	166.23	280.27	250.91	301.27	313.77	238.91	239.19	GO:0030529//intracellular ribonucleoprotein complex	GO:0005198//structural molecule activity	GO:0010467//gene expression	K02960//small subunit ribosomal protein S16e	gi|887244243|ref|NP_001297439.1|//uncharacterized protein LOC100194265 [Zea mays]
Zm00001d034528.1	Zm00001d034528_T001.1,Zm00001d034528_T002.1	110.93	97.86	158.62	150.93	126.09	130.43	181.21	179.15	129.51	137.79	140.68	142.79	GO:0005746//mitochondrial respiratory chain	GO:0009055//electron carrier activity;GO:0015078//hydrogen ion transmembrane transporter activity	GO:0022904//respiratory electron transport chain	K00417//ubiquinol-cytochrome c reductase subunit 7	gi|293331969|ref|NP_001170375.1|//ubiquinol-cytochrome c reductase complex protein [Zea mays]
Zm00001d049666.1	Zm00001d049666_T001.1	110.48	122.34	200.11	204.53	135.24	154.8	306.53	294.15	212.92	208.51	210.76	193.18	GO:0043231//intracellular membrane-bounded organelle;GO:0030529//intracellular ribonucleoprotein complex	GO:0003723//RNA binding;GO:0005198//structural molecule activity	GO:0010467//gene expression	K02953//small subunit ribosomal protein S13e	gi|944236700|gb|KQL01038.1|//hypothetical protein SETIT_014423mg [Setaria italica]
Zm00001d042309.1	Zm00001d042309_T001.1	110.45	109.53	51.97	53.26	35.75	46.55	105.42	92.23	62.87	65.36	70.6	79.57	NA	NA	NA	K13145//integrator complex subunit 8;K15196//transcription factor IIIB 90 kDa subunit	gi|212721210|ref|NP_001132287.1|//uncharacterized protein LOC100193727 [Zea mays]
Zm00001d043609.1	Zm00001d043609_T001.1,Zm00001d043609_T002.1,Zm00001d043609_T003.1,Zm00001d043609_T004.1,Zm00001d043609_T005.1	110.39	116.78	30.04	29.82	24.07	27.89	30.02	30.96	23.14	27.66	30.11	38.23	NA	GO:0032559//adenyl ribonucleotide binding;GO:0004672//protein kinase activity	GO:0006464//cellular protein modification process	K04368//mitogen-activated protein kinase kinase 1 [EC:2.7.12.2]	gi|162459414|ref|NP_001105403.1|//MEK homolog 1 [Zea mays]
Zm00001d002543.1	Zm00001d002543_T001.1	110.3	117.58	234.1	288.78	77.12	99.34	117.11	92.72	290.06	321.51	117.65	80.67	NA	NA	NA	K11254//histone H4	gi|976922550|gb|KVI06931.1|//Histone core [Cynara cardunculus var. scolymus]
Zm00001d008259.1	Zm00001d008259_T001.1	110.22	112.8	67.31	68.84	81.52	78.17	127.16	151.91	71.71	79.27	126.16	125.7	NA	NA	NA	NA	gi|413946914|gb|AFW79563.1|//deleted in split hand/splt foot protein 1, partial [Zea mays]
Zm00001d028217.1	Zm00001d028217_T001.1,Zm00001d028217_T002.1,Zm00001d028217_T003.1	110.13	100.73	74.41	63.25	155.51	144.65	71.55	40.07	63.19	60.19	195.71	216.24	GO:0043231//intracellular membrane-bounded organelle	GO:0003677//DNA binding;GO:0001071//nucleic acid binding transcription factor activity	GO:0006351//transcription, DNA-templated	K09264//MADS-box transcription factor, plant;K09260//MADS-box transcription enhancer factor 2A	gi|670362576|ref|XP_008652692.1|//PREDICTED: MADS-box transcription factor 1-like isoform X1 [Zea mays];gi|289583661|gb|ADD10735.1|//MADS-domain transcription factor [Zea mays]
Zm00001d007010.1	Zm00001d007010_T001.1	110.11	87.33	66.29	63.45	57.92	58.45	107.16	110.88	62	54.65	86.62	95.77	GO:0043231//intracellular membrane-bounded organelle	NA	NA	K02902//large subunit ribosomal protein L28	gi|670379560|ref|XP_008670608.1|//PREDICTED: 50S ribosomal protein L28, chloroplastic [Zea mays]
Zm00001d019553.1	Zm00001d019553_T001.1	110.03	109.28	52.73	47.23	68.9	58.17	84.11	65.88	76.91	69.87	115.91	111.77	NA	GO:0034062//5'-3' RNA polymerase activity;GO:0003676//nucleic acid binding	GO:0010467//gene expression	K03009//DNA-directed RNA polymerases I, II, and III subunit RPABC4	gi|414884443|tpg|DAA60457.1|//TPA: DNA-directed RNA polymerase I, II, and III polypeptide isoform 1, partial [Zea mays]
Zm00001d021999.1	Zm00001d021999_T001.1,Zm00001d021999_T002.1,Zm00001d021999_T003.1	109.98	114.93	139.08	152.34	115.55	145.19	286.42	290.18	176.44	210.11	140.03	140.83	GO:0044464//cell part	GO:0005488//binding	GO:0051234//establishment of localization	K17265//Ras GTPase-activating protein-binding protein 1 [EC:3.6.4.12 3.6.4.13]	gi|414887386|tpg|DAA63400.1|//TPA: hypothetical protein ZEAMMB73_693462 [Zea mays];gi|414887385|tpg|DAA63399.1|//TPA: RNA binding protein [Zea mays]
Zm00001d025551.1	Zm00001d025551_T001.1,Zm00001d025551_T002.1,Zm00001d025551_T003.1,Zm00001d025551_T004.1,Zm00001d025551_T005.1	109.81	112.43	115.61	112.48	79.78	93.98	105.19	112.28	101.46	117.42	79.45	85.23	NA	GO:0005488//binding	NA	K13201//nucleolysin TIA-1/TIAR;K03231//elongation factor 1-alpha	gi|226495169|ref|NP_001150649.1|//nucleic acid binding protein [Zea mays]
Zm00001d003857.1	Zm00001d003857_T001.1,Zm00001d003857_T002.1,Zm00001d003857_T003.1	109.47	120.58	106.34	121.27	101.23	113.74	170.08	227.25	146.33	169.84	186.56	166.17	GO:0043231//intracellular membrane-bounded organelle;GO:0031410//cytoplasmic vesicle	GO:0046872//metal ion binding;GO:0005515//protein binding	GO:0044267//cellular protein metabolic process	K08054//calnexin	gi|226528152|ref|NP_001150317.1|//calnexin precursor [Zea mays]
Zm00001d029065.1	Zm00001d029065_T001.1	109.46	113.44	152.34	163.98	132.75	165.44	127.49	135.03	139.74	155.58	110.05	104.95	NA	NA	NA	NA	gi|414866681|tpg|DAA45238.1|//TPA: protein LRP16 [Zea mays]
Zm00001d050920.1	Zm00001d050920_T001.1,Zm00001d050920_T002.1	109.39	107.17	122.22	125.07	60.21	64.64	214.7	228.36	124.96	141.22	117.59	113.39	GO:0030529//intracellular ribonucleoprotein complex	GO:0005198//structural molecule activity	GO:0010467//gene expression	K02934//large subunit ribosomal protein L6e	gi|212276074|ref|NP_001130513.1|//uncharacterized protein LOC100191612 [Zea mays]
Zm00001d048633.1	Zm00001d048633_T001.1	109.39	144.2	9.37	10.04	4.36	6.75	20.64	5.61	12.8	13.11	1.12	0.28	NA	NA	NA	NA	gi|226499024|ref|NP_001145556.1|//uncharacterized protein LOC100279016 [Zea mays]
Zm00001d040323.1	Zm00001d040323_T001.1	109.33	114.58	235.74	239.9	170.3	185.71	208.1	212.08	238.96	264.77	209.13	185.82	NA	GO:0046872//metal ion binding	NA	K02183//calmodulin	gi|357509025|ref|XP_003624801.1|//EF hand calcium-binding family protein [Medicago truncatula]
Zm00001d026680.1	Zm00001d026680_T001.1,Zm00001d026680_T002.1,Zm00001d026680_T003.1,Zm00001d026680_T004.1,Zm00001d026680_T005.1,Zm00001d026680_T006.1	109.16	109.97	124.11	114.89	100.19	114.28	170.49	187.77	79	105.91	101.71	111.72	GO:0044424//intracellular part	GO:0046872//metal ion binding;GO:0016462//pyrophosphatase activity	GO:0006793//phosphorus metabolic process	K01507//inorganic pyrophosphatase [EC:3.6.1.1]	gi|226499836|ref|NP_001149146.1|//soluble inorganic pyrophosphatase [Zea mays];gi|670443123|ref|XP_008661953.1|//PREDICTED: soluble inorganic pyrophosphatase isoform X2 [Zea mays]
Zm00001d012886.1	Zm00001d012886_T001.1	109.15	101.83	148.95	158.55	101.94	123.61	186.89	193.69	142.58	132.03	128.99	109.26	GO:0031410//cytoplasmic vesicle;GO:0030529//intracellular ribonucleoprotein complex	GO:0005198//structural molecule activity	GO:0010467//gene expression	K02971//small subunit ribosomal protein S21e	gi|670405376|ref|XP_008644346.1|//PREDICTED: 40S ribosomal protein S21-like isoform X1 [Zea mays]
Zm00001d020511.1	Zm00001d020511_T001.1,Zm00001d020511_T002.1,Zm00001d020511_T003.1	109.1	109.32	108.13	109.39	142.03	150.97	111.16	117.07	104.7	110.59	158.04	165.07	GO:0016020//membrane;GO:0043231//intracellular membrane-bounded organelle	NA	GO:0007275//multicellular organism development;GO:0009692//ethylene metabolic process;GO:0032446//protein modification by small protein conjugation;GO:0009725//response to hormone	K12158//ubiquitin-like protein Nedd8	gi|414885491|tpg|DAA61505.1|//TPA: hypothetical protein ZEAMMB73_647767 [Zea mays]
Zm00001d018359.1	Zm00001d018359_T001.1,Zm00001d018359_T002.1,Zm00001d018359_T003.1	109.09	115.4	201.27	201.05	204.32	222.9	184.83	151.9	230.18	245.06	281.36	226.83	GO:0043231//intracellular membrane-bounded organelle	NA	NA	K11885//DNA damage-inducible protein 1	gi|212275366|ref|NP_001130490.1|//uncharacterized protein LOC100191588 precursor [Zea mays]
Zm00001d011581.1	Zm00001d011581_T001.1	109.03	127.46	477.6	565.11	527.47	525.68	285.8	264.91	677.75	638.85	502.4	485.47	NA	GO:0003824//catalytic activity	GO:0019725//cellular homeostasis	K03386//peroxiredoxin (alkyl hydroperoxide reductase subunit C) [EC:1.11.1.15];K11187//peroxiredoxin 5, atypical 2-Cys peroxiredoxin [EC:1.11.1.15]	gi|226505300|ref|NP_001149765.1|//uncharacterized protein LOC100283392 [Zea mays]
Zm00001d010804.1	Zm00001d010804_T001.1,Zm00001d010804_T002.1,Zm00001d010804_T003.1,Zm00001d010804_T005.1	108.97	105	121.83	120.13	117.98	122.39	144.75	147.87	128.44	124.84	134.79	132.84	GO:0043234//protein complex	NA	NA	K11599//proteasome maturation protein	gi|413949896|gb|AFW82545.1|//putative proteasome maturation factor UMP1 family protein [Zea mays];gi|212723334|ref|NP_001132008.1|//uncharacterized protein LOC100193413 [Zea mays]
Zm00001d045784.1	Zm00001d045784_T001.1,Zm00001d045784_T002.1	108.91	105.94	239.13	215.89	207.37	227.79	212.02	233.56	187.19	185.18	177.92	159.81	NA	NA	NA	K13456//RPM1-interacting protein 4	gi|944246041|gb|KQL10335.1|//hypothetical protein SETIT_008331mg, partial [Setaria italica]
Zm00001d048346.1	Zm00001d048346_T001.1,Zm00001d048346_T002.1,Zm00001d048346_T003.1	108.69	97.8	302.64	305.59	198.32	204.07	465.56	470.06	332.35	358.08	339.91	267.04	GO:0030529//intracellular ribonucleoprotein complex	GO:0005198//structural molecule activity	GO:0010467//gene expression	K02998//small subunit ribosomal protein SAe	gi|413956949|gb|AFW89598.1|//hypothetical protein ZEAMMB73_104102 [Zea mays];gi|226502398|ref|NP_001141003.1|//acidic ribosomal protein P40 [Zea mays]
Zm00001d038999.1	Zm00001d038999_T001.1,Zm00001d038999_T002.1,Zm00001d038999_T003.1	108.61	118.8	465.86	503.98	690.7	700.86	404.52	262.54	644.92	705.68	633.09	610.95	GO:0044464//cell part	GO:0046914//transition metal ion binding	NA	K15697//RING finger protein 114 [EC:2.3.2.27]	gi|413946497|gb|AFW79146.1|//hypothetical protein ZEAMMB73_530114 [Zea mays];gi|224032011|gb|ACN35081.1|//unknown [Zea mays]
Zm00001d015006.1	Zm00001d015006_T001.1,Zm00001d015006_T002.1,Zm00001d015006_T003.1,Zm00001d015006_T004.1,Zm00001d015006_T005.1	108.6	114.24	84.74	92.74	62.39	84.12	187.46	251.29	98.97	121.39	91.7	78.35	GO:0031224//intrinsic component of membrane	GO:0004175//endopeptidase activity	NA	K09595//minor histocompatibility antigen H13 [EC:3.4.23.-]	gi|670402835|ref|XP_008681310.1|//PREDICTED: uncharacterized protein LOC100217073 isoform X1 [Zea mays];gi|219363701|ref|NP_001136915.1|//uncharacterized protein LOC100217073 precursor [Zea mays]
Zm00001d032313.1	Zm00001d032313_T001.1	108.33	108.07	74.75	85.04	122.38	119.61	103.58	101.01	76.07	84.02	115.39	140.93	GO:0030529//intracellular ribonucleoprotein complex	NA	GO:0000087//mitotic M phase	K12859//U5 snRNP protein, DIM1 family	gi|944237432|gb|KQL01770.1|//hypothetical protein SETIT_015422mg, partial [Setaria italica]
Zm00001d012469.1	Zm00001d012469_T001.1	108.32	105.2	373.24	359.73	346.67	294.42	182.84	193.39	156.96	147.6	201.82	181.51	GO:0031410//cytoplasmic vesicle	NA	NA	NA	gi|195643812|gb|ACG41374.1|//hypothetical protein [Zea mays]
Zm00001d037381.1	Zm00001d037381_T001.1	108.21	104.72	168.71	169.11	156.28	182.09	166.6	141.5	157.8	165.17	168.01	144.67	NA	NA	NA	K13456//RPM1-interacting protein 4	gi|944246041|gb|KQL10335.1|//hypothetical protein SETIT_008331mg, partial [Setaria italica]
Zm00001d016373.1	Zm00001d016373_T001.1,Zm00001d016373_T002.1,Zm00001d016373_T003.1,Zm00001d016373_T004.1,Zm00001d016373_T005.1,Zm00001d016373_T006.1,Zm00001d016373_T007.1,Zm00001d016373_T008.1,Zm00001d016373_T009.1,Zm00001d016373_T010.1	107.78	131.32	37.11	41.93	49.82	47.72	73.46	66.97	40.81	42.33	53.3	65.46	NA	GO:0070011//peptidase activity, acting on L-amino acid peptides;GO:0022892//substrate-specific transporter activity;GO:0046914//transition metal ion binding	GO:0010876//lipid localization;GO:0019538//protein metabolic process	K08776//puromycin-sensitive aminopeptidase [EC:3.4.11.-]	gi|413936772|gb|AFW71323.1|//hypothetical protein ZEAMMB73_152145 [Zea mays];gi|670408649|ref|XP_008645650.1|//PREDICTED: LOW QUALITY PROTEIN: aminopeptidase M1-A-like [Zea mays]
Zm00001d041727.1	Zm00001d041727_T001.1	107.44	102.42	245.79	240.21	163.07	160.99	338.9	376.07	211.9	222.44	217.24	181.4	GO:0030529//intracellular ribonucleoprotein complex	GO:0005198//structural molecule activity	GO:0010467//gene expression	K02980//small subunit ribosomal protein S29e	gi|944231125|gb|KQK95511.1|//hypothetical protein SETIT_027047mg [Setaria italica]
Zm00001d013141.1	Zm00001d013141_T001.1	107.3	110.04	160.52	153.13	203.73	229.79	201.58	165.11	202.67	198.31	316.39	250.67	GO:0044464//cell part	GO:0008092//cytoskeletal protein binding	NA	K05765//cofilin	gi|413932906|gb|AFW67457.1|//hypothetical protein ZEAMMB73_569048, partial [Zea mays]
Zm00001d050375.1	Zm00001d050375_T001.1,Zm00001d050375_T002.1	107.05	109.95	127.79	134.27	79.84	95.63	114.58	192.61	130.19	159.62	120.15	88.58	NA	GO:0005515//protein binding	NA	K06630//14-3-3 protein epsilon	gi|226507586|ref|NP_001151592.1|//uncharacterized protein LOC100285226 [Zea mays]
Zm00001d048622.1	Zm00001d048622_T001.1	106.81	124.91	17.2	18.45	8.84	10.51	10.53	5.5	6.43	13.41	0.73	0.12	NA	NA	NA	NA	gi|670394813|ref|XP_008677843.1|//PREDICTED: uncharacterized protein LOC100275073 [Zea mays]
Zm00001d043371.1	Zm00001d043371_T001.1	106.8	94.78	165.07	162.4	85.59	94.49	571.93	613.76	436.57	465.7	297.47	200.46	NA	NA	NA	NA	gi|226507088|ref|NP_001145230.1|//uncharacterized protein LOC100278501 [Zea mays]
Zm00001d046352.1	Zm00001d046352_T001.1,Zm00001d046352_T002.1,Zm00001d046352_T003.1	106.75	104.23	186.89	193.56	101.76	134.74	156.95	229.94	127.39	167.14	83.22	74.05	GO:0043234//protein complex	GO:0008135//translation factor activity, RNA binding	GO:0006412//translation	K03233//elongation factor 1-gamma	gi|226505800|ref|NP_001148829.1|//elongation factor 1-gamma 3 [Zea mays]
Zm00001d002052.1	Zm00001d002052_T001.1,Zm00001d002052_T002.1,Zm00001d002052_T003.1,Zm00001d002052_T004.1	106.63	106.03	167.05	151.54	140.78	148.45	71.64	61.53	116.97	106.43	249.61	177.74	NA	GO:0003824//catalytic activity	NA	K13051//beta-aspartyl-peptidase (threonine type) [EC:3.4.19.5]	gi|670374831|ref|XP_008668775.1|//PREDICTED: probable isoaspartyl peptidase/L-asparaginase 2 [Zea mays]
Zm00001d039663.1	Zm00001d039663_T001.1,Zm00001d039663_T002.1,Zm00001d039663_T003.1,Zm00001d039663_T004.1,Zm00001d039663_T005.1	106.61	91.64	128.95	126.03	113.13	115.84	168.28	171.5	126.69	131.08	120.63	117.25	NA	GO:0005488//binding	NA	NA	gi|673921515|ref|NP_001288491.1|//uncharacterized protein LOC103649688 [Zea mays];gi|413947519|gb|AFW80168.1|//hypothetical protein ZEAMMB73_176081, partial [Zea mays]
Zm00001d047608.1	Zm00001d047608_T001.1,Zm00001d047608_T002.1,Zm00001d047608_T003.1,Zm00001d047608_T004.1,Zm00001d047608_T005.1,Zm00001d047608_T006.1,Zm00001d047608_T007.1,Zm00001d047608_T008.1,Zm00001d047608_T009.1,Zm00001d047608_T010.1	106.43	101.43	193.96	200.68	177.55	187.57	210.22	219.59	171.03	185.89	186.99	166.24	GO:0043231//intracellular membrane-bounded organelle;GO:0031410//cytoplasmic vesicle;GO:0044444//cytoplasmic part;GO:0019866//organelle inner membrane	GO:0016491//oxidoreductase activity	GO:0022900//electron transport chain;GO:0023052//signaling;GO:0006351//transcription, DNA-templated	K03949//NADH dehydrogenase (ubiquinone) 1 alpha subcomplex subunit 5	gi|226491414|ref|NP_001147432.1|//expansin-like 3 precursor [Zea mays];gi|413955909|gb|AFW88558.1|//hypothetical protein ZEAMMB73_455558 [Zea mays];gi|413955906|gb|AFW88555.1|//NADH-ubiquinone oxidoreductase 13 kDa-B subunit [Zea mays]
Zm00001d031891.1	Zm00001d031891_T001.1,Zm00001d031891_T002.1,Zm00001d031891_T003.1,Zm00001d031891_T004.1,Zm00001d031891_T005.1,Zm00001d031891_T006.1,Zm00001d031891_T010.1,Zm00001d031891_T012.1,Zm00001d031891_T013.1,Zm00001d031891_T014.1,Zm00001d031891_T015.1,Zm00001d031891_T016.1,Zm00001d031891_T017.1,Zm00001d031891_T019.1,Zm00001d031891_T020.1,Zm00001d031891_T021.1,Zm00001d031891_T022.1	106.41	117.89	38.01	33.08	38.91	38.15	84.95	65.78	48.93	48.27	68.1	76.73	NA	GO:0070011//peptidase activity, acting on L-amino acid peptides;GO:0046914//transition metal ion binding	GO:0019538//protein metabolic process	K01256//aminopeptidase N [EC:3.4.11.2]	gi|670359695|ref|XP_008673180.1|//PREDICTED: uncharacterized protein LOC100280242 isoform X1 [Zea mays]
Zm00001d031136.1	Zm00001d031136_T001.1,Zm00001d031136_T002.1,Zm00001d031136_T003.1	106.38	107.86	140.9	156.69	172.84	182.55	202.04	179.97	134.35	164.46	157.61	152.41	GO:0044424//intracellular part	GO:0048037//cofactor binding;GO:0016835//carbon-oxygen lyase activity	GO:0000097//sulfur amino acid biosynthetic process;GO:0006563//L-serine metabolic process	K01738//cysteine synthase A [EC:2.5.1.47]	gi|806638661|ref|NP_001105469.2|//cysteine synthase [Zea mays];gi|414869054|tpg|DAA47611.1|//TPA: hypothetical protein ZEAMMB73_019937 [Zea mays]
Zm00001d034761.1	Zm00001d034761_T001.1,Zm00001d034761_T002.1	106.15	100.23	148.35	152.86	100	120.99	90.73	92.91	115.84	124.78	106.84	94.36	GO:0043232//intracellular non-membrane-bounded organelle	GO:0032559//adenyl ribonucleotide binding	NA	K10355//actin, other eukaryote	gi|226494516|ref|NP_001141313.1|//uncharacterized protein LOC100273404 [Zea mays]
Zm00001d034505.1	Zm00001d034505_T001.1,Zm00001d034505_T002.1,Zm00001d034505_T003.1,Zm00001d034505_T004.1,Zm00001d034505_T005.1,Zm00001d034505_T006.1,Zm00001d034505_T007.1	106.14	105.28	55.84	53.56	58.05	64.51	93.48	83.94	66.34	59.51	84.98	98.99	GO:0031224//intrinsic component of membrane	NA	GO:0006810//transport	K08511//vesicle-associated membrane protein 72	gi|944222193|gb|KQK86597.1|//hypothetical protein SETIT_037146mg [Setaria italica];gi|226503057|ref|NP_001149329.1|//vesicle-associated membrane protein 725 [Zea mays]
Zm00001d037540.1	Zm00001d037540_T001.1	106.07	99.8	164.75	152.98	83.23	79.85	165.99	212.6	167.45	173.29	218.3	187.37	GO:0031410//cytoplasmic vesicle	NA	NA	K19519//transforming growth factor-beta-induced protein;K03456//serine/threonine-protein phosphatase 2A regulatory subunit A	gi|223972971|gb|ACN30673.1|//unknown [Zea mays]
Zm00001d019091.1	Zm00001d019091_T001.1,Zm00001d019091_T002.1	105.99	105.4	113.39	121.87	110.18	114.61	339.79	355.17	151.41	159.32	153	110.11	GO:0031224//intrinsic component of membrane	NA	GO:0006810//transport	K08511//vesicle-associated membrane protein 72	gi|226502817|ref|NP_001148792.1|//vesicle-associated membrane protein 725 [Zea mays]
Zm00001d052136.1	Zm00001d052136_T001.1	105.91	101.11	285.27	233.91	786.77	613.48	141.66	213.54	368.66	395.59	849.09	633.2	NA	GO:0003824//catalytic activity	GO:0008152//metabolic process	K05933//aminocyclopropanecarboxylate oxidase [EC:1.14.17.4]	gi|162458320|ref|NP_001105235.1|//ACC oxidase20 [Zea mays]
Zm00001d029913.1	Zm00001d029913_T001.1	105.55	76.52	113.58	118.15	102.86	83.11	155.03	167.51	78.13	98.55	150.12	159.13	GO:0031410//cytoplasmic vesicle	NA	GO:0000003//reproduction	NA	gi|162459936|ref|NP_001105575.1|//uncharacterized protein LOC542566 precursor [Zea mays]
Zm00001d026671.1	Zm00001d026671_T001.1	105.36	82.14	24.66	26.05	16.73	18.43	81.53	91.78	16.86	15.46	23.89	22.19	NA	NA	NA	K15119//solute carrier family 25, member 39/40	gi|924859510|ref|NP_001148393.2|//uncharacterized protein LOC100282008 [Zea mays]
Zm00001d037234.1	Zm00001d037234_T001.1,Zm00001d037234_T002.1,Zm00001d037234_T003.1,Zm00001d037234_T004.1,Zm00001d037234_T005.1,Zm00001d037234_T006.1	105.2	109.46	85.61	85.3	43.76	57.64	173.31	265.75	106.6	89.93	85.39	73.95	GO:0043231//intracellular membrane-bounded organelle	GO:0046527//glucosyltransferase activity;GO:0016740//transferase activity	GO:0005977//glycogen metabolic process;GO:0008152//metabolic process	K00703//starch synthase [EC:2.4.1.21]	gi|46241866|gb|AAS77569.1|//starch synthase IIa, partial [Zea mays];gi|675269470|ref|NP_001288582.1|//soluble starch synthase 2-3, chloroplastic/amyloplastic [Zea mays];gi|413944139|gb|AFW76788.1|//sugary2 [Zea mays]
Zm00001d034072.1	Zm00001d034072_T001.1	105.19	95.38	358.38	377.82	282.68	294.2	390.5	276.86	415.33	474.27	563.96	502.18	GO:0031410//cytoplasmic vesicle	GO:0016614//oxidoreductase activity, acting on CH-OH group of donors;GO:0000166//nucleotide binding	GO:0008152//metabolic process	K00012//UDPglucose 6-dehydrogenase [EC:1.1.1.22]	gi|670359601|ref|XP_008672732.1|//PREDICTED: uncharacterized protein LOC100279549 isoform X1 [Zea mays]
Zm00001d028398.1	Zm00001d028398_T001.1,Zm00001d028398_T002.1,Zm00001d028398_T003.1,Zm00001d028398_T004.1,Zm00001d028398_T005.1,Zm00001d028398_T006.1,Zm00001d028398_T007.1	104.98	80.25	68.16	71.27	17.17	21.78	123.89	95.47	37.3	44.93	38.33	41.17	NA	GO:0043167//ion binding;GO:0016798//hydrolase activity, acting on glycosyl bonds	GO:0044238//primary metabolic process	K01181//endo-1,4-beta-xylanase [EC:3.2.1.8]	gi|226509316|ref|NP_001140909.1|//putative glycosyl hydrolase family 10 protein precursor [Zea mays]
Zm00001d018979.1	Zm00001d018979_T001.1,Zm00001d018979_T002.1,Zm00001d018979_T003.1,Zm00001d018979_T004.1	104.86	91.91	137.92	140.72	88.17	100.09	179.19	152.95	151.01	164.69	109.83	99.85	GO:0030529//intracellular ribonucleoprotein complex	GO:0005198//structural molecule activity;GO:0003676//nucleic acid binding	GO:0010467//gene expression	K02958//small subunit ribosomal protein S15e	gi|926234451|ref|NP_001148770.2|//40S ribosomal protein S15 [Zea mays]
Zm00001d011786.1	Zm00001d011786_T001.1	104.83	94.72	197.22	193.14	225.3	215.17	89.57	68.56	120.91	124.1	133.87	134.34	NA	GO:0005506//iron ion binding	GO:0006091//generation of precursor metabolites and energy	K10534//nitrate reductase (NAD(P)H) [EC:1.7.1.1 1.7.1.2 1.7.1.3]	gi|670432614|ref|XP_008656842.1|//PREDICTED: LOW QUALITY PROTEIN: cytochrome b5 [Zea mays]
Zm00001d040561.1	Zm00001d040561_T001.1	104.74	114.77	77.58	77.75	110.08	98.43	114.8	133.7	89.45	102.82	93.5	89.7	NA	NA	NA	NA	gi|224033135|gb|ACN35643.1|//unknown [Zea mays]
Zm00001d014732.1	Zm00001d014732_T001.1,Zm00001d014732_T002.1,Zm00001d014732_T003.1,Zm00001d014732_T004.1	104.64	102.32	100.21	99.69	115.54	95.89	129.8	158.5	93.14	112.3	137.31	129.79	GO:0043231//intracellular membrane-bounded organelle	GO:0016859//cis-trans isomerase activity	GO:0044267//cellular protein metabolic process	K01802//peptidylprolyl isomerase [EC:5.2.1.8]	gi|223947221|gb|ACN27694.1|//unknown [Zea mays]
Zm00001d026056.1	Zm00001d026056_T001.1,Zm00001d026056_T002.1,Zm00001d026056_T003.1,Zm00001d026056_T004.1,Zm00001d026056_T005.1,Zm00001d026056_T006.1	104.56	104.05	70.41	85.44	77.21	84.45	17.62	13.54	15.68	9.36	18.33	38.04	GO:0031224//intrinsic component of membrane;GO:0016020//membrane	GO:0046914//transition metal ion binding;GO:0003824//catalytic activity	GO:0008152//metabolic process;GO:0006631//fatty acid metabolic process	K15746//beta-carotene 3-hydroxylase [EC:1.14.13.129]	gi|670443805|ref|XP_008662349.1|//PREDICTED: beta-carotene hydroxylase isoform X2 [Zea mays];gi|162460009|ref|NP_001105907.1|//beta-carotene hydroxylase [Zea mays]
Zm00001d027323.1	Zm00001d027323_T001.1	104.33	96.56	179.29	178.56	197.27	153.9	211.69	183.92	191.12	185.11	277.58	255.81	NA	NA	NA	NA	gi|194703908|gb|ACF86038.1|//unknown [Zea mays]
Zm00001d006439.1	Zm00001d006439_T001.1,Zm00001d006439_T002.1	104.28	107.98	239.11	252.62	182.45	215.68	287.36	315.39	258.92	268.92	220.35	224.36	GO:0000275//mitochondrial proton-transporting ATP synthase complex, catalytic core F(1)	GO:0032559//adenyl ribonucleotide binding;GO:0019829//cation-transporting ATPase activity;GO:0015078//hydrogen ion transmembrane transporter activity	GO:0015986//ATP synthesis coupled proton transport	K02134//F-type H+-transporting ATPase subunit delta	gi|223945333|gb|ACN26750.1|//unknown [Zea mays]
Zm00001d043551.1	Zm00001d043551_T001.1,Zm00001d043551_T002.1,Zm00001d043551_T003.1	104.24	110.99	132.55	155.76	152.61	168.2	90.87	73.11	149.89	162.74	152.59	149.44	GO:0043231//intracellular membrane-bounded organelle;GO:0044464//cell part	NA	NA	K00861//riboflavin kinase [EC:2.7.1.26];K07748//sterol-4alpha-carboxylate 3-dehydrogenase (decarboxylating) [EC:1.1.1.170]	gi|226529557|ref|NP_001149653.1|//uncharacterized protein LOC100283279 [Zea mays]
Zm00001d051478.1	Zm00001d051478_T001.1	103.92	96.11	239.73	253.73	75.23	86.59	186.37	155.99	286.32	328.02	195.66	127.7	NA	NA	NA	K11254//histone H4	gi|976922550|gb|KVI06931.1|//Histone core [Cynara cardunculus var. scolymus]
Zm00001d024754.1	Zm00001d024754_T001.1	103.71	102.89	285.51	309.21	301.32	285.3	186.13	136.07	337.1	351.12	348.87	395.31	GO:0044424//intracellular part	GO:0016765//transferase activity, transferring alkyl or aryl (other than methyl) groups;GO:0046872//metal ion binding;GO:0032559//adenyl ribonucleotide binding	GO:0044237//cellular metabolic process	K00789//S-adenosylmethionine synthetase [EC:2.5.1.6]	gi|226497660|ref|NP_001146249.1|//methionine adenosyltransferase [Zea mays]
Zm00001d036031.1	Zm00001d036031_T001.1,Zm00001d036031_T002.1,Zm00001d036031_T003.1,Zm00001d036031_T004.1,Zm00001d036031_T005.1,Zm00001d036031_T006.1,Zm00001d036031_T007.1,Zm00001d036031_T009.1,Zm00001d036031_T010.1,Zm00001d036031_T011.1,Zm00001d036031_T012.1,Zm00001d036031_T013.1,Zm00001d036031_T014.1,Zm00001d036031_T015.1,Zm00001d036031_T016.1,Zm00001d036031_T017.1	102.98	111.7	44.03	45.75	28.59	34.62	66.01	56.43	45.48	45.53	49.48	53.46	NA	NA	NA	K03456//serine/threonine-protein phosphatase 2A regulatory subunit A	gi|413942733|gb|AFW75382.1|//hypothetical protein ZEAMMB73_324274 [Zea mays];gi|670414213|ref|XP_008648330.1|//PREDICTED: LOC732740 isoform X1 [Zea mays];gi|573956433|ref|XP_006660452.1|//PREDICTED: serine/threonine-protein phosphatase 2A 65 kDa regulatory subunit A beta isoform-like isoform X2 [Oryza brachyantha];gi|922521466|ref|XP_013594916.1|//PREDICTED: protein phosphatase PP2A regulatory su…
Zm00001d036442.1	Zm00001d036442_T001.1,Zm00001d036442_T002.1,Zm00001d036442_T003.1,Zm00001d036442_T004.1	102.95	103.73	104.45	109.71	118.19	112.51	105.02	136.77	101.82	125.38	115.87	118.9	GO:0043231//intracellular membrane-bounded organelle	GO:0016859//cis-trans isomerase activity	GO:0044267//cellular protein metabolic process	K01802//peptidylprolyl isomerase [EC:5.2.1.8]	gi|226505410|ref|NP_001149847.1|//peptidyl-prolyl cis-trans isomerase CYP19-4 precursor [Zea mays];gi|223947221|gb|ACN27694.1|//unknown [Zea mays]
Zm00001d023344.1	Zm00001d023344_T001.1,Zm00001d023344_T002.1,Zm00001d023344_T003.1,Zm00001d023344_T004.1	102.94	76.15	244.34	220.23	149.89	158.82	254.43	268.65	196.98	223.99	345.66	283.93	NA	GO:0005488//binding	GO:0010876//lipid localization;GO:0051234//establishment of localization	K15445//tRNA (guanine9-N1)-methyltransferase [EC:2.1.1.221];K15255//ATP-dependent DNA helicase PIF1 [EC:3.6.4.12];K00140//malonate-semialdehyde dehydrogenase (acetylating) / methylmalonate-semialdehyde dehydrogenase [EC:1.2.1.18 1.2.1.27]	gi|242072318|ref|XP_002446095.1|//hypothetical protein SORBIDRAFT_06g001660 [Sorghum bicolor];gi|670437831|ref|XP_008659485.1|//PREDICTED: uncharacterized protein LOC103638314 [Zea mays];gi|670370539|ref|XP_008666505.1|//PREDICTED: uncharacterized protein LOC103645176 [Zea mays];gi|195606020|gb|ACG24840.1|//nonspecific lipid-transfer protein 4 precursor [Zea mays]
Zm00001d039089.1	Zm00001d039089_T001.1,Zm00001d039089_T002.1	102.91	119.46	237.37	251.61	131.72	148.98	509.99	547.75	357.41	395.1	332.8	289.2	GO:0043231//intracellular membrane-bounded organelle	GO:0016615//malate dehydrogenase activity	GO:0043648//dicarboxylic acid metabolic process;GO:0005975//carbohydrate metabolic process;GO:0044237//cellular metabolic process;GO:0009060//aerobic respiration;GO:0055114//oxidation-reduction process	K00026//malate dehydrogenase [EC:1.1.1.37]	gi|226502058|ref|NP_001142100.1|//malate dehydrogenase 2 [Zea mays]
Zm00001d007810.1	Zm00001d007810_T001.1,Zm00001d007810_T002.1,Zm00001d007810_T003.1,Zm00001d007810_T004.1,Zm00001d007810_T005.1,Zm00001d007810_T006.1,Zm00001d007810_T007.1,Zm00001d007810_T008.1,Zm00001d007810_T009.1	102.91	102.53	194.31	203.86	119.57	137.38	236.59	202.85	207.23	213.36	156.63	141.23	GO:0030529//intracellular ribonucleoprotein complex;GO:0015935//small ribosomal subunit	GO:0005198//structural molecule activity;GO:0003676//nucleic acid binding	GO:0010467//gene expression	K02958//small subunit ribosomal protein S15e	gi|222625972|gb|EEE60104.1|//hypothetical protein OsJ_12967 [Oryza sativa Japonica Group];gi|224035853|gb|ACN37002.1|//unknown [Zea mays];gi|226533381|ref|NP_001147395.1|//40S ribosomal protein S15 [Zea mays]
Zm00001d009118.1	Zm00001d009118_T001.1	102.86	86.73	32.51	30.8	34.99	31.65	119.13	115.77	24.7	23.92	30.63	29.76	NA	NA	GO:0050896//response to stimulus	NA	gi|212720783|ref|NP_001132550.1|//universal stress protein [Zea mays]
Zm00001d037479.1	Zm00001d037479_T001.1	102.85	94.49	190.19	189.71	128.89	121.42	264.75	273.47	189.28	189.97	176.09	165.1	GO:0043231//intracellular membrane-bounded organelle;GO:0030529//intracellular ribonucleoprotein complex	GO:0005198//structural molecule activity	GO:0010467//gene expression	K02983//small subunit ribosomal protein S30e	gi|703063147|ref|XP_010086894.1|//40S ribosomal protein S30 [Morus notabilis]
Zm00001d010016.1	Zm00001d010016_T001.1,Zm00001d010016_T002.1,Zm00001d010016_T003.1	102.84	105.7	131.11	132.66	65.64	80.24	217.34	201.3	133.94	143.07	139.22	127.95	GO:0030529//intracellular ribonucleoprotein complex	GO:0005198//structural molecule activity	GO:0010467//gene expression	K02868//large subunit ribosomal protein L11e	gi|212722576|ref|NP_001132427.1|//60S ribosomal protein L11-1 [Zea mays]
Zm00001d034807.1	Zm00001d034807_T001.1,Zm00001d034807_T002.1,Zm00001d034807_T003.1,Zm00001d034807_T004.1,Zm00001d034807_T005.1,Zm00001d034807_T006.1,Zm00001d034807_T007.1	102.83	107	272.23	309.62	234.57	247.97	205.46	177.97	335.85	346.21	262.87	284.22	NA	NA	GO:0009414//response to water deprivation	NA	gi|212274681|ref|NP_001130539.1|//uncharacterized protein LOC100191638 [Zea mays]
Zm00001d033174.1	Zm00001d033174_T001.1,Zm00001d033174_T002.1,Zm00001d033174_T003.1	102.69	103.71	260.4	252.5	200.92	226.72	155.42	123.78	241.55	244.8	377.02	342.75	GO:0043231//intracellular membrane-bounded organelle;GO:0030312//external encapsulating structure;GO:0005911//cell-cell junction	GO:0035251//UDP-glucosyltransferase activity	GO:0045229//external encapsulating structure organization;GO:0009250//glucan biosynthetic process	K13379//reversibly glycosylated polypeptide / UDP-arabinopyranose mutase [EC:2.4.1.- 5.4.99.30]	gi|162463414|ref|NP_001105598.1|//alpha-1,4-glucan-protein synthase [UDP-forming] [Zea mays];gi|194700860|gb|ACF84514.1|//unknown [Zea mays];gi|629082486|gb|KCW48931.1|//hypothetical protein EUGRSUZ_K02544 [Eucalyptus grandis]
Zm00001d044754.1	Zm00001d044754_T001.1,Zm00001d044754_T002.1,Zm00001d044754_T003.1,Zm00001d044754_T004.1,Zm00001d044754_T005.1,Zm00001d044754_T006.1,Zm00001d044754_T007.1,Zm00001d044754_T008.1	102.63	109.2	59.12	54.98	43.36	45.67	142.03	184.88	71.69	79.9	85.53	72.66	GO:0043231//intracellular membrane-bounded organelle;GO:0043234//protein complex;GO:0010316//pyrophosphate-dependent phosphofructokinase complex	GO:0008443//phosphofructokinase activity;GO:0032559//adenyl ribonucleotide binding	GO:0003006//developmental process involved in reproduction;GO:0006007//glucose catabolic process;GO:0006796//phosphate-containing compound metabolic process	K00895//diphosphate-dependent phosphofructokinase [EC:2.7.1.90]	gi|226504272|ref|NP_001144692.1|//uncharacterized protein LOC100277727 [Zea mays];gi|226505720|ref|NP_001148574.1|//uncharacterized protein LOC100282190 [Zea mays]
Zm00001d046929.1	Zm00001d046929_T001.1,Zm00001d046929_T002.1,Zm00001d046929_T003.1	102.28	92.04	91	90.96	72.01	66.04	100.93	96.83	85.94	91.8	98.04	102.24	GO:0044464//cell part	GO:0008320//protein transmembrane transporter activity	GO:0006886//intracellular protein transport	K07342//protein transport protein SEC61 subunit gamma and related proteins	gi|115444593|ref|NP_001046076.1|//Os02g0178400 [Oryza sativa Japonica Group];gi|614458151|ref|NP_001278476.1|//protein transport protein SEC61 gamma subunit [Zea mays]
Zm00001d019139.1	Zm00001d019139_T001.1,Zm00001d019139_T002.1,Zm00001d019139_T003.1,Zm00001d019139_T004.1,Zm00001d019139_T005.1,Zm00001d019139_T006.1,Zm00001d019139_T007.1,Zm00001d019139_T008.1,Zm00001d019139_T009.1,Zm00001d019139_T010.1,Zm00001d019139_T011.1,Zm00001d019139_T012.1,Zm00001d019139_T013.1	102.25	108.25	80.25	80.35	49.5	55.55	103.39	96.07	62.75	74.51	96.26	97.45	NA	GO:0016741//transferase activity, transferring one-carbon groups	GO:0008202//steroid metabolic process;GO:0006730//one-carbon metabolic process	K00559//sterol 24-C-methyltransferase [EC:2.1.1.41]	gi|162464376|ref|NP_001106071.1|//(S)-adenosyl-L-methionine:delta 24-sterol methyltransferase [Zea mays];gi|414883956|tpg|DAA59970.1|//TPA: hypothetical protein ZEAMMB73_768795, partial [Zea mays]
Zm00001d043625.1	Zm00001d043625_T001.1,Zm00001d043625_T002.1,Zm00001d043625_T003.1,Zm00001d043625_T004.1	102.22	113.67	201.78	211.08	183.11	177.38	222.54	188.07	240.4	240.27	222.8	207.08	NA	NA	NA	K13199//plasminogen activator inhibitor 1 RNA-binding protein	gi|670389388|ref|XP_008675099.1|//PREDICTED: plasminogen activator inhibitor 1 RNA-binding protein-like [Zea mays]
Zm00001d025170.1	Zm00001d025170_T001.1,Zm00001d025170_T002.1	102.21	104.45	49.67	54.75	73.99	84.22	97.37	91.91	57.09	68.44	83.16	91.86	GO:0009536//plastid	GO:0046872//metal ion binding;GO:0016717//oxidoreductase activity, acting on paired donors, with oxidation of a pair of donors resulting in the reduction of molecular oxygen to two molecules of water	GO:0006631//fatty acid metabolic process	K03921//acyl-[acyl-carrier-protein] desaturase [EC:1.14.19.2 1.14.19.11 1.14.19.26]	gi|413918069|gb|AFW58001.1|//hypothetical protein ZEAMMB73_127597 [Zea mays]
Zm00001d002244.1	Zm00001d002244_T001.1,Zm00001d002244_T002.1,Zm00001d002244_T003.1,Zm00001d002244_T004.1,Zm00001d002244_T005.1,Zm00001d002244_T006.1,Zm00001d002244_T007.1,Zm00001d002244_T008.1,Zm00001d002244_T009.1,Zm00001d002244_T010.1	102.1	105.08	95.14	96.52	79.88	98.02	128.76	142.31	93.95	99.73	96	96.18	NA	GO:0005488//binding	NA	K13201//nucleolysin TIA-1/TIAR;K03231//elongation factor 1-alpha	gi|293336608|ref|NP_001168401.1|//uncharacterized protein LOC100382170 [Zea mays]
Zm00001d012857.1	Zm00001d012857_T001.1,Zm00001d012857_T002.1,Zm00001d012857_T003.1,Zm00001d012857_T004.1,Zm00001d012857_T005.1,Zm00001d012857_T006.1,Zm00001d012857_T007.1	101.88	98.13	90.81	91.27	74.98	87.7	129.65	144.51	111.98	127.01	82.95	73.02	GO:0043231//intracellular membrane-bounded organelle	GO:0034062//5'-3' RNA polymerase activity	GO:0010467//gene expression	K03016//DNA-directed RNA polymerases I, II, and III subunit RPABC3	gi|226505828|ref|NP_001147399.1|//uncharacterized protein LOC100281008 [Zea mays]
Zm00001d023987.1	Zm00001d023987_T001.1,Zm00001d023987_T002.1,Zm00001d023987_T003.1,Zm00001d023987_T004.1,Zm00001d023987_T005.1,Zm00001d023987_T006.1,Zm00001d023987_T007.1,Zm00001d023987_T008.1	101.83	115.05	167.69	174.96	197.9	200.37	206.85	202.3	232.18	246.74	215.6	216.55	GO:0043231//intracellular membrane-bounded organelle;GO:0032991//macromolecular complex	GO:0003676//nucleic acid binding	GO:0010467//gene expression	K01490//AMP deaminase [EC:3.5.4.6];K15198//transcription factor TFIIIB component B'';K15191//La-related protein 7	gi|474128115|gb|EMS56299.1|//Polycomb group protein EMBRYONIC FLOWER 2 [Triticum urartu];gi|413916732|gb|AFW56664.1|//hypothetical protein ZEAMMB73_374856 [Zea mays];gi|238011712|gb|ACR36891.1|//unknown [Zea mays];gi|226510353|ref|NP_001148460.1|//uncharacterized protein LOC100282075 [Zea mays]
Zm00001d015473.1	Zm00001d015473_T001.1,Zm00001d015473_T002.1,Zm00001d015473_T003.1	101.79	95.92	203.13	176.19	90.47	100.09	221.17	238.71	144.12	156.58	138.02	104.59	GO:0044464//cell part	GO:0008320//protein transmembrane transporter activity	GO:0006886//intracellular protein transport	K07342//protein transport protein SEC61 subunit gamma and related proteins	gi|242060722|ref|XP_002451650.1|//hypothetical protein SORBIDRAFT_04g005280 [Sorghum bicolor];gi|194690446|gb|ACF79307.1|//unknown [Zea mays]
Zm00001d034256.1	Zm00001d034256_T001.1,Zm00001d034256_T002.1,Zm00001d034256_T003.1,Zm00001d034256_T004.1,Zm00001d034256_T005.1	101.69	105.38	20.55	22.58	44.63	41.8	145.08	161.41	34.46	39.5	60.95	58.69	GO:0044444//cytoplasmic part	GO:0016861//intramolecular oxidoreductase activity, interconverting aldoses and ketoses	GO:0006007//glucose catabolic process	K01810//glucose-6-phosphate isomerase [EC:5.3.1.9]	gi|162460322|ref|NP_001105368.1|//glucose-6-phosphate isomerase, cytosolic [Zea mays]
Zm00001d016459.1	Zm00001d016459_T001.1	101.35	110.34	36.99	28.95	8.09	12.98	146.35	167.74	47.89	45.08	70.05	58.07	NA	GO:0004180//carboxypeptidase activity	GO:0019538//protein metabolic process	K09757//serine carboxypeptidase-like 8 [EC:3.4.16.- 2.3.1.92];K16296//serine carboxypeptidase-like clade I [EC:3.4.16.-]	gi|212721100|ref|NP_001132320.1|//uncharacterized protein LOC100193762 precursor [Zea mays]
Zm00001d043086.1	Zm00001d043086_T001.1,Zm00001d043086_T002.1,Zm00001d043086_T003.1,Zm00001d043086_T004.1,Zm00001d043086_T005.1,Zm00001d043086_T006.1,Zm00001d043086_T007.1,Zm00001d043086_T008.1,Zm00001d043086_T009.1,Zm00001d043086_T010.1,Zm00001d043086_T011.1,Zm00001d043086_T012.1,Zm00001d043086_T013.1,Zm00001d043086_T014.1	101.25	111.43	126.47	131.27	88	108.16	343	428	153.69	202.03	159.26	137.46	GO:0044424//intracellular part	GO:0046914//transition metal ion binding;GO:0016868//intramolecular transferase activity, phosphotransferases	GO:0006007//glucose catabolic process;GO:0050896//response to stimulus	K15633//2,3-bisphosphoglycerate-independent phosphoglycerate mutase [EC:5.4.2.12]	gi|293336560|ref|NP_001167944.1|//uncharacterized protein LOC100381658 [Zea mays]
Zm00001d009702.1	Zm00001d009702_T001.1,Zm00001d009702_T002.1	101.17	94.86	16.23	17.56	17.72	22.24	36.26	10.8	14.59	19.38	23.84	25.66	NA	GO:0016462//pyrophosphatase activity;GO:0032559//adenyl ribonucleotide binding	NA	K13254//spastin [EC:3.6.4.3];K03231//elongation factor 1-alpha;K07767//katanin p60 ATPase-containing subunit A1 [EC:3.6.4.3]	gi|670430762|ref|XP_008656078.1|//PREDICTED: peroxisome biosynthesis protein PAS1-like isoform X2 [Zea mays];gi|670428856|ref|XP_008655280.1|//PREDICTED: uncharacterized protein LOC100383493 isoform X1 [Zea mays]
Zm00001d041963.1	Zm00001d041963_T001.1	101.12	88.79	152.68	141.55	174.42	172.24	139.97	94.66	116.3	117.79	204.09	186.16	NA	GO:0005506//iron ion binding	GO:0006091//generation of precursor metabolites and energy	K10534//nitrate reductase (NAD(P)H) [EC:1.7.1.1 1.7.1.2 1.7.1.3]	gi|670432614|ref|XP_008656842.1|//PREDICTED: LOW QUALITY PROTEIN: cytochrome b5 [Zea mays]
Zm00001d043757.1	Zm00001d043757_T001.1	100.93	112	87.88	94.97	99.84	117.36	97.6	117.82	98.45	106.92	105.24	132.82	GO:0005635//nuclear envelope	NA	GO:0006810//transport	K15304//Ran-binding protein 3	gi|226499196|ref|NP_001141830.1|//uncharacterized protein LOC100273971 [Zea mays]
Zm00001d030968.1	Zm00001d030968_T001.1,Zm00001d030968_T002.1,Zm00001d030968_T003.1,Zm00001d030968_T004.1,Zm00001d030968_T005.1,Zm00001d030968_T006.1,Zm00001d030968_T007.1,Zm00001d030968_T008.1,Zm00001d030968_T009.1,Zm00001d030968_T010.1	100.86	109.55	76.28	74.55	57.38	68.1	59.6	61.9	55.34	63.67	47.08	49.7	NA	GO:0003676//nucleic acid binding	NA	K13162//poly(rC)-binding protein 2/3/4	gi|226494805|ref|NP_001148654.1|//KH domain containing protein [Zea mays]
Zm00001d017872.1	Zm00001d017872_T001.1,Zm00001d017872_T002.1,Zm00001d017872_T003.1,Zm00001d017872_T004.1,Zm00001d017872_T005.1,Zm00001d017872_T006.1,Zm00001d017872_T007.1,Zm00001d017872_T008.1,Zm00001d017872_T009.1,Zm00001d017872_T010.1,Zm00001d017872_T011.1,Zm00001d017872_T012.1,Zm00001d017872_T013.1,Zm00001d017872_T014.1,Zm00001d017872_T015.1,Zm00001d017872_T016.1,Zm00001d017872_T017.1,Zm00001d017872_T018.1,Zm0…	100.76	105.4	20.91	20.01	25.4	22.24	44.63	29.11	22.93	22.15	36.01	43.24	NA	NA	NA	K18643//katanin p80 WD40 repeat-containing subunit B1;K03841//fructose-1,6-bisphosphatase I [EC:3.1.3.11];K14963//COMPASS component SWD3	gi|224031505|gb|ACN34828.1|//unknown [Zea mays];gi|413938630|gb|AFW73181.1|//WD repeat-containing protein-like protein [Zea mays];gi|413938629|gb|AFW73180.1|//hypothetical protein ZEAMMB73_924694 [Zea mays];gi|195645904|gb|ACG42420.1|//WD-repeat protein-like [Zea mays];gi|293335541|ref|NP_001169229.1|//uncharacterized LOC100383087 [Zea mays]
Zm00001d013282.1	Zm00001d013282_T001.1,Zm00001d013282_T002.1	100.53	104.5	145.26	147.07	107.19	121	222.51	190.75	153.93	155.95	175.58	166.59	GO:0030529//intracellular ribonucleoprotein complex	GO:0043169//cation binding;GO:0005198//structural molecule activity	GO:0010467//gene expression	K02978//small subunit ribosomal protein S27e	gi|413933086|gb|AFW67637.1|//hypothetical protein ZEAMMB73_763884 [Zea mays]
Zm00001d017072.1	Zm00001d017072_T001.1,Zm00001d017072_T002.1,Zm00001d017072_T004.1,Zm00001d017072_T005.1,Zm00001d017072_T006.1,Zm00001d017072_T007.1,Zm00001d017072_T008.1	100.43	119.06	51.51	55.65	69.09	71.11	55.29	46.33	68.65	85.52	103.84	126.93	NA	GO:0046914//transition metal ion binding	NA	K17987//next to BRCA1 gene 1 protein	gi|670409274|ref|XP_008645887.1|//PREDICTED: uncharacterized protein LOC100275089 isoform X2 [Zea mays];gi|670409272|ref|XP_008645886.1|//PREDICTED: uncharacterized protein LOC100275089 isoform X1 [Zea mays]
Zm00001d017204.1	Zm00001d017204_T001.1,Zm00001d017204_T002.1,Zm00001d017204_T003.1,Zm00001d017204_T004.1	100.05	97.96	40.1	39.93	145.05	186.58	42.27	44.02	104.97	94.57	119.56	70.74	GO:0044424//intracellular part	GO:0016763//transferase activity, transferring pentosyl groups;GO:0016757//transferase activity, transferring glycosyl groups	GO:0055086//nucleobase-containing small molecule metabolic process;GO:0043096//purine nucleobase salvage	K00759//adenine phosphoribosyltransferase [EC:2.4.2.7]	gi|226508078|ref|NP_001149656.1|//adenine phosphoribosyltransferase 2 [Zea mays]
Zm00001d009990.1	Zm00001d009990_T001.1,Zm00001d009990_T002.1,Zm00001d009990_T003.1,Zm00001d009990_T004.1	99.94	101.4	95.36	97.72	207.59	193.85	75.38	78.78	111.07	110.28	80.63	142.96	GO:0044429//mitochondrial part	GO:0016209//antioxidant activity;GO:0043169//cation binding;GO:0003824//catalytic activity	GO:0072593//reactive oxygen species metabolic process	K04564//superoxide dismutase, Fe-Mn family [EC:1.15.1.1]	gi|212722004|ref|NP_001131995.1|//superoxide dismutase [Mn] 3.4, mitochondrial precursor [Zea mays]
Zm00001d009646.1	Zm00001d009646_T001.1	99.75	88.39	82.56	90.62	62.81	90.23	22.88	25.26	25.68	23.95	8.84	5.36	NA	NA	NA	K14494//DELLA protein	gi|985567302|ref|NP_001306661.1|//DELLA protein GAI-like [Zea mays]
Zm00001d040291.1	Zm00001d040291_T001.1	99.73	95.22	141.72	135.91	119.28	108.94	147.62	223.67	104.94	98.16	105.24	87.19	GO:0042995//cell projection;GO:0015630//microtubule cytoskeleton	NA	GO:0009987//cellular process	K10418//dynein light chain LC8-type	gi|212723914|ref|NP_001132811.1|//uncharacterized protein LOC100194301 [Zea mays]
Zm00001d023243.1	Zm00001d023243_T001.1,Zm00001d023243_T002.1,Zm00001d023243_T003.1,Zm00001d023243_T004.1,Zm00001d023243_T005.1,Zm00001d023243_T006.1,Zm00001d023243_T007.1,Zm00001d023243_T008.1,Zm00001d023243_T009.1,Zm00001d023243_T010.1,Zm00001d023243_T011.1	99.62	106.02	61.84	60.37	47.71	54.48	139.5	202.32	83.67	76.48	130.64	118.22	GO:0043231//intracellular membrane-bounded organelle	GO:0046912//transferase activity, transferring acyl groups, acyl groups converted into alkyl on transfer	GO:0006551//leucine metabolic process	K01649//2-isopropylmalate synthase [EC:2.3.3.13]	gi|223950433|gb|ACN29300.1|//unknown [Zea mays]
Zm00001d042796.1	Zm00001d042796_T001.1	99.56	98.75	72.78	74.6	61.89	71.86	91.73	77.27	102.47	90.64	93.48	109.44	GO:0043231//intracellular membrane-bounded organelle	NA	NA	K12873//bud site selection protein 31	gi|212274961|ref|NP_001130110.1|//uncharacterized protein LOC100191203 [Zea mays]
Zm00001d021536.1	Zm00001d021536_T001.1,Zm00001d021536_T002.1,Zm00001d021536_T003.1	99.46	97.57	69.8	75.07	48.33	56.02	123.37	119.89	78.71	86.71	73.5	65.58	NA	NA	NA	NA	gi|414590318|tpg|DAA40889.1|//TPA: hypothetical protein ZEAMMB73_782543, partial [Zea mays];gi|212274813|ref|NP_001130978.1|//uncharacterized protein LOC100192083 [Zea mays]
Zm00001d051685.1	Zm00001d051685_T001.1,Zm00001d051685_T002.1,Zm00001d051685_T003.1	99.36	110.13	191.88	195.33	154.43	183.63	195.3	217.67	196.35	223.06	204.61	193.13	GO:0031224//intrinsic component of membrane;GO:0043231//intracellular membrane-bounded organelle;GO:0019866//organelle inner membrane	NA	GO:0006810//transport	K05863//solute carrier family 25 (mitochondrial adenine nucleotide translocator), member 4/5/6/31	gi|670394704|ref|XP_008677790.1|//PREDICTED: ADP,ATP carrier protein 2, mitochondrial isoform X2 [Zea mays]
Zm00001d038190.1	Zm00001d038190_T001.1,Zm00001d038190_T002.1,Zm00001d038190_T003.1,Zm00001d038190_T004.1,Zm00001d038190_T005.1,Zm00001d038190_T006.1,Zm00001d038190_T007.1,Zm00001d038190_T008.1,Zm00001d038190_T009.1,Zm00001d038190_T010.1,Zm00001d038190_T011.1,Zm00001d038190_T012.1,Zm00001d038190_T013.1,Zm00001d038190_T014.1,Zm00001d038190_T015.1,Zm00001d038190_T016.1,Zm00001d038190_T017.1,Zm00001d038190_T018.1,Zm0…	99.26	107.68	18.79	17.75	20.78	18.7	51.89	36.82	30.8	29.46	40.16	57.7	GO:0043231//intracellular membrane-bounded organelle	GO:0005488//binding	NA	K07305//peptide-methionine (R)-S-oxide reductase [EC:1.8.4.12];K12447//UDP-sugar pyrophosphorylase [EC:2.7.7.64];K02865//large subunit ribosomal protein L10Ae;K11592//endoribonuclease Dicer [EC:3.1.26.-];K04077//chaperonin GroEL;K19720//collagen, type III, alpha;K03006//DNA-directed RNA polymerase II subunit RPB1 [EC:2.7.7.6];K14771//U3 small nucleolar RNA-associated protein 19	gi|806638532|ref|NP_001105871.2|//DBF1-interactor protein 1 [Zea mays];gi|670414219|ref|XP_008648333.1|//PREDICTED: DIP1 isoform X3 [Zea mays];gi|670414215|ref|XP_008648331.1|//PREDICTED: DIP1 isoform X1 [Zea mays];gi|72536048|gb|AAZ73119.1|//DIP1 [Zea mays];gi|670414221|ref|XP_008648334.1|//PREDICTED: DIP1 isoform X4 [Zea mays];gi|670414217|ref|XP_008648332.1|//PREDICTED: DIP1 isoform X2 [Zea ma…
Zm00001d036567.1	Zm00001d036567_T001.1,Zm00001d036567_T002.1,Zm00001d036567_T003.1,Zm00001d036567_T004.1,Zm00001d036567_T005.1,Zm00001d036567_T006.1,Zm00001d036567_T007.1,Zm00001d036567_T008.1,Zm00001d036567_T009.1,Zm00001d036567_T010.1,Zm00001d036567_T011.1	99.21	88.69	305.85	322.64	211.17	234.87	544.82	513.6	371.91	383.35	299.16	292.25	GO:0030529//intracellular ribonucleoprotein complex	GO:0005198//structural molecule activity	GO:0010467//gene expression	K02955//small subunit ribosomal protein S14e	gi|673921543|ref|NP_001288420.1|//40S ribosomal protein S14-like [Zea mays];gi|413943334|gb|AFW75983.1|//hypothetical protein ZEAMMB73_882157 [Zea mays];gi|413943336|gb|AFW75985.1|//hypothetical protein ZEAMMB73_882157 [Zea mays]
Zm00001d045889.1	Zm00001d045889_T001.1,Zm00001d045889_T002.1,Zm00001d045889_T003.1	99.14	105.98	95.99	92.42	48.4	57.69	149.06	167.5	88.81	91.05	85.93	92.23	GO:0030529//intracellular ribonucleoprotein complex	GO:0005198//structural molecule activity	GO:0010467//gene expression	K02910//large subunit ribosomal protein L31e	gi|413953834|gb|AFW86483.1|//hypothetical protein ZEAMMB73_094659, partial [Zea mays];gi|226529274|ref|NP_001147258.1|//uncharacterized protein LOC100280866 [Zea mays]
Zm00001d022489.1	Zm00001d022489_T001.1,Zm00001d022489_T002.1,Zm00001d022489_T003.1	99.14	94.38	89.26	93.52	84.04	94.22	108.43	125.34	71.85	67.6	99.08	108.87	GO:0033176//proton-transporting V-type ATPase complex	GO:0019829//cation-transporting ATPase activity;GO:0015078//hydrogen ion transmembrane transporter activity	GO:0015988//energy coupled proton transmembrane transport, against electrochemical gradient	K02151//V-type H+-transporting ATPase subunit F	gi|226531203|ref|NP_001149476.1|//vacuolar ATP synthase subunit F [Zea mays]
Zm00001d021529.1	Zm00001d021529_T001.1,Zm00001d021529_T002.1	99.03	90.11	266.52	268.08	234.04	275.59	272.09	296.89	281.08	312.44	216.73	185.85	NA	NA	NA	K12486//stromal membrane-associated protein	gi|670424836|ref|XP_008653092.1|//PREDICTED: LOW QUALITY PROTEIN: probable ADP-ribosylation factor GTPase-activating protein AGD11 [Zea mays]
Zm00001d018957.1	Zm00001d018957_T001.1,Zm00001d018957_T002.1	98.95	98.12	231.68	240.96	128.18	138.05	163.52	167.85	261.65	278.84	182.94	173.53	GO:0030529//intracellular ribonucleoprotein complex	GO:0005198//structural molecule activity	GO:0010467//gene expression	K02930//large subunit ribosomal protein L4e	gi|293332597|ref|NP_001168309.1|//uncharacterized protein LOC100382075 [Zea mays]
Zm00001d022258.1	Zm00001d022258_T001.1,Zm00001d022258_T002.1,Zm00001d022258_T003.1,Zm00001d022258_T004.1,Zm00001d022258_T005.1,Zm00001d022258_T006.1	98.81	96.04	101.19	104.1	94.64	125.9	167.53	157.8	113.46	118.17	156	134.9	GO:0031410//cytoplasmic vesicle	NA	NA	K19882//O-palmitoleoyl-L-serine hydrolase [EC:3.1.1.98]	gi|226492537|ref|NP_001141895.1|//uncharacterized protein LOC100274042 precursor [Zea mays];gi|242046430|ref|XP_002461086.1|//hypothetical protein SORBIDRAFT_02g040470 [Sorghum bicolor]
Zm00001d037884.1	Zm00001d037884_T001.1,Zm00001d037884_T002.1,Zm00001d037884_T003.1,Zm00001d037884_T004.1,Zm00001d037884_T005.1	98.71	98.25	193.44	202.74	131.39	150.99	234.34	227.11	170.21	173.21	142.19	124.99	GO:0031410//cytoplasmic vesicle;GO:0030529//intracellular ribonucleoprotein complex	GO:0005198//structural molecule activity	GO:0010467//gene expression	K02971//small subunit ribosomal protein S21e	gi|670417327|ref|XP_008649498.1|//PREDICTED: 40S ribosomal protein S21-like isoform X1 [Zea mays];gi|195609972|gb|ACG26816.1|//40S ribosomal protein S21 [Zea mays]
Zm00001d023830.1	Zm00001d023830_T001.1	98.61	90.9	112.84	99.34	241.53	200.38	137.73	95.09	99.85	94.32	258.38	269.04	NA	NA	GO:0050896//response to stimulus	NA	gi|226496319|ref|NP_001150162.1|//fiber protein Fb19 [Zea mays]
Zm00001d002089.1	Zm00001d002089_T001.1,Zm00001d002089_T002.1,Zm00001d002089_T003.1,Zm00001d002089_T004.1,Zm00001d002089_T009.1,Zm00001d002089_T011.1,Zm00001d002089_T013.1,Zm00001d002089_T014.1,Zm00001d002089_T016.1,Zm00001d002089_T018.1,Zm00001d002089_T020.1,Zm00001d002089_T022.1,Zm00001d002089_T023.1,Zm00001d002089_T025.1,Zm00001d002089_T026.1,Zm00001d002089_T028.1,Zm00001d002089_T029.1,Zm00001d002089_T030.1,Zm0…	98.16	99.18	4.54	3.28	2.36	2.39	23.21	16.68	4.97	4.36	7.16	11.83	NA	NA	NA	K03255//protein TIF31	gi|670374859|ref|XP_008668785.1|//PREDICTED: clustered mitochondria protein homolog isoform X2 [Zea mays];gi|670374857|ref|XP_008668784.1|//PREDICTED: clustered mitochondria protein homolog isoform X1 [Zea mays]
Zm00001d042231.1	Zm00001d042231_T001.1	98.07	102.34	5.85	7.6	3.22	4.65	7.94	10.63	6.59	5.53	1.06	0.32	NA	NA	NA	NA	gi|239914017|emb|CAZ61578.1|//putative defensin [Zea mays]
Zm00001d047847.1	Zm00001d047847_T001.1,Zm00001d047847_T002.1,Zm00001d047847_T003.1,Zm00001d047847_T004.1,Zm00001d047847_T005.1,Zm00001d047847_T006.1,Zm00001d047847_T007.1,Zm00001d047847_T008.1,Zm00001d047847_T009.1,Zm00001d047847_T010.1,Zm00001d047847_T011.1,Zm00001d047847_T012.1,Zm00001d047847_T013.1,Zm00001d047847_T014.1	97.7	94.46	11.84	13.27	24.12	27.22	125.02	101.4	20.66	21.39	35.01	33.31	GO:0043231//intracellular membrane-bounded organelle	NA	NA	K12897//transformer-2 protein	gi|212720902|ref|NP_001132783.1|//uncharacterized protein LOC100194272 [Zea mays]
Zm00001d039090.1	Zm00001d039090_T001.1,Zm00001d039090_T002.1,Zm00001d039090_T003.1	97.7	91.03	71.8	71.43	81.45	88.22	249.89	194.99	115.33	131.1	146.33	135.49	NA	GO:0032561//guanyl ribonucleotide binding;GO:0017111//nucleoside-triphosphatase activity	GO:0051169//nuclear transport;GO:0023052//signaling;GO:0015031//protein transport;GO:0009207//purine ribonucleoside triphosphate catabolic process	K07936//GTP-binding nuclear protein Ran	gi|212722150|ref|NP_001131881.1|//GTP-binding nuclear protein Ran-A1 [Zea mays]
Zm00001d002704.1	Zm00001d002704_T001.1,Zm00001d002704_T002.1	97.31	95.31	268.49	270.84	429.79	413.67	164.71	126.99	228.32	231.37	373.77	521.69	GO:0043231//intracellular membrane-bounded organelle	GO:0004601//peroxidase activity	GO:0008152//metabolic process;GO:0006950//response to stress	K00432//glutathione peroxidase [EC:1.11.1.9]	gi|226501294|ref|NP_001141210.1|//putative glutathione peroxidase [Zea mays]
Zm00001d005023.1	Zm00001d005023_T001.1	97.26	102.05	179.23	174.09	136.51	123.64	250.74	213.47	231.13	217.24	233.34	210.24	GO:0030529//intracellular ribonucleoprotein complex	GO:0005198//structural molecule activity	GO:0010467//gene expression	K02960//small subunit ribosomal protein S16e	gi|614458189|ref|NP_001278474.1|//40S ribosomal protein S16 [Zea mays]
Zm00001d010733.1	Zm00001d010733_T001.1,Zm00001d010733_T002.1,Zm00001d010733_T003.1,Zm00001d010733_T004.1,Zm00001d010733_T005.1	97.24	105.54	60.9	67.46	60.06	67.56	58.19	67.25	43.19	55.77	45.05	47.75	GO:0016020//membrane	GO:0032561//guanyl ribonucleotide binding	GO:0006810//transport;GO:0035556//intracellular signal transduction	K07897//Ras-related protein Rab-7A	gi|670427613|ref|XP_008654528.1|//PREDICTED: hypothetical protein isoform X1 [Zea mays];gi|413946072|gb|AFW78721.1|//hypothetical protein ZEAMMB73_253903 [Zea mays]
Zm00001d040399.1	Zm00001d040399_T001.1	97.23	82.86	123.03	116.7	58.01	56.44	321.41	330.37	167.24	147.28	330.11	261.71	GO:0031410//cytoplasmic vesicle	GO:0016209//antioxidant activity;GO:0005506//iron ion binding;GO:0003824//catalytic activity	GO:0008152//metabolic process;GO:0006950//response to stress	K00430//peroxidase [EC:1.11.1.7]	gi|195605894|gb|ACG24777.1|//peroxidase 24 precursor [Zea mays]
Zm00001d024963.1	Zm00001d024963_T001.1,Zm00001d024963_T002.1	97.2	81.54	337.96	334.31	381.08	378.2	106.09	70.83	340.92	321.21	321.87	265.67	NA	GO:0003824//catalytic activity	NA	K00799//glutathione S-transferase [EC:2.5.1.18]	gi|806638824|ref|NP_001292810.1|//probable glutathione S-transferase GSTU6 [Zea mays]
Zm00001d015842.1	Zm00001d015842_T001.1	97.12	95.11	162.66	168.42	163.24	191.93	165.75	134.91	163.33	161.6	186.73	154.22	NA	GO:0046914//transition metal ion binding;GO:0003676//nucleic acid binding	NA	NA	gi|212275744|ref|NP_001130325.1|//uncharacterized protein LOC100191419 [Zea mays]
Zm00001d042263.1	Zm00001d042263_T001.1	97.05	89.76	108.7	111.47	87.53	104.61	82.76	107.56	70.77	65.58	77.84	52.92	NA	NA	NA	K16190//glucuronokinase [EC:2.7.1.43];K13422//transcription factor MYC2	gi|414878872|tpg|DAA56003.1|//TPA: putative HLH DNA-binding domain superfamily protein [Zea mays]
Zm00001d006160.1	Zm00001d006160_T001.1,Zm00001d006160_T002.1,Zm00001d006160_T003.1,Zm00001d006160_T004.1	96.99	106.87	106.71	128.76	88	110.95	151.2	211.77	120.25	162.33	84.17	83.61	GO:0043231//intracellular membrane-bounded organelle	GO:0000166//nucleotide binding;GO:0032559//adenyl ribonucleotide binding;GO:0017111//nucleoside-triphosphatase activity;GO:0042623//ATPase activity, coupled;GO:0003676//nucleic acid binding	NA	K16911//ATP-dependent RNA helicase DDX21 [EC:3.6.4.13]	gi|670378835|ref|XP_008670328.1|//PREDICTED: DEAD-box ATP-dependent RNA helicase 7 [Zea mays]
Zm00001d028653.1	Zm00001d028653_T001.1,Zm00001d028653_T002.1,Zm00001d028653_T003.1,Zm00001d028653_T004.1,Zm00001d028653_T005.1,Zm00001d028653_T006.1,Zm00001d028653_T007.1,Zm00001d028653_T008.1	96.45	97.37	156.48	166.17	149.49	185.68	121.98	103.94	147.89	189.64	206.82	216.88	NA	GO:0048037//cofactor binding	GO:0008152//metabolic process	K08678//UDP-glucuronate decarboxylase [EC:4.1.1.35]	gi|212275951|ref|NP_001130758.1|//uncharacterized protein LOC100191862 [Zea mays]
Zm00001d022301.1	Zm00001d022301_T001.1	96.42	90.46	48.8	52.57	37.25	37.85	64.57	67.87	52.5	62.92	41.9	52.97	GO:0031981//nuclear lumen;GO:0015934//large ribosomal subunit	GO:0005198//structural molecule activity	GO:0022613//ribonucleoprotein complex biogenesis;GO:0010467//gene expression	K02896//large subunit ribosomal protein L24e	gi|677283297|ref|NP_001288626.1|//ribosome biogenesis protein RLP24 [Zea mays]
Zm00001d037111.1	Zm00001d037111_T001.1	96.26	97.81	314.8	352.01	256.83	271.66	378.49	285.56	331.42	349.51	275.91	254.72	GO:0030529//intracellular ribonucleoprotein complex	GO:0005198//structural molecule activity	GO:0010467//gene expression	K02962//small subunit ribosomal protein S17e	gi|212721650|ref|NP_001132853.1|//40S ribosomal protein S17-4 [Zea mays]
Zm00001d049399.1	Zm00001d049399_T001.1,Zm00001d049399_T002.1,Zm00001d049399_T003.1	96.2	88.77	32.54	27.58	14.65	17.1	68.36	70.69	34.01	39.45	41.89	50.6	NA	GO:0005488//binding	NA	K11294//nucleolin	gi|670392500|ref|XP_008676637.1|//PREDICTED: uncharacterized protein LOC100194303 isoform X1 [Zea mays];gi|223943677|gb|ACN25922.1|//unknown [Zea mays];gi|413921103|gb|AFW61035.1|//putative nucleolin-like family protein [Zea mays]
Zm00001d020450.1	Zm00001d020450_T001.1	96	104.56	68.31	70.11	67.23	75.6	63.26	82.78	63.81	70.05	57.65	73.05	GO:0043231//intracellular membrane-bounded organelle;GO:0030529//intracellular ribonucleoprotein complex	GO:0005198//structural molecule activity	GO:0010467//gene expression	K02915//large subunit ribosomal protein L34e	gi|212722032|ref|NP_001132454.1|//60S ribosomal protein L34 [Zea mays]
Zm00001d045025.1	Zm00001d045025_T001.1,Zm00001d045025_T002.1,Zm00001d045025_T003.1,Zm00001d045025_T004.1,Zm00001d045025_T005.1,Zm00001d045025_T006.1,Zm00001d045025_T007.1,Zm00001d045025_T008.1	95.78	95	114.12	111.87	91.51	103.62	190.58	220.52	107.16	116.41	119.21	109.88	GO:0043231//intracellular membrane-bounded organelle	GO:0032559//adenyl ribonucleotide binding	GO:0044267//cellular protein metabolic process	K04078//chaperonin GroES	gi|413952797|gb|AFW85446.1|//hypothetical protein ZEAMMB73_753216 [Zea mays];gi|902967424|ref|NP_001130154.2|//uncharacterized protein LOC100191248 [Zea mays]
Zm00001d020954.1	Zm00001d020954_T001.1	95.4	85.4	34	33.98	96.72	77.39	136.99	123.2	43.36	48.07	92.14	70.47	GO:0043231//intracellular membrane-bounded organelle	GO:0046914//transition metal ion binding;GO:0003676//nucleic acid binding	NA	K12836//splicing factor U2AF 35 kDa subunit	gi|224034457|gb|ACN36304.1|//unknown [Zea mays]
Zm00001d050921.1	Zm00001d050921_T001.1,Zm00001d050921_T002.1,Zm00001d050921_T003.1	94.96	101.12	120.12	118.56	54.61	69.12	199.31	210.96	114.48	125.5	115.24	110.56	GO:0030529//intracellular ribonucleoprotein complex	GO:0005198//structural molecule activity	GO:0010467//gene expression	K02934//large subunit ribosomal protein L6e	gi|673921625|ref|NP_001288419.1|//60S ribosomal protein L6-3-like [Zea mays];gi|670409248|ref|XP_008645881.1|//PREDICTED: 60S ribosomal protein L6-like [Zea mays]
Zm00001d045706.1	Zm00001d045706_T001.1,Zm00001d045706_T002.1,Zm00001d045706_T003.1,Zm00001d045706_T004.1,Zm00001d045706_T005.1	94.87	102.29	239.39	256.21	473.75	419.66	103.84	96.03	245.45	265.76	495.3	518.58	GO:0043231//intracellular membrane-bounded organelle	GO:0004030//aldehyde dehydrogenase [NAD(P)+] activity	GO:0008152//metabolic process	K00128//aldehyde dehydrogenase (NAD+) [EC:1.2.1.3]	gi|162464260|ref|NP_001105891.1|//mitochondrial aldehyde dehydrogenase 2 [Zea mays]
Zm00001d033925.1	Zm00001d033925_T001.1	94.83	86.6	136.72	137.65	189.91	187.5	365.77	292.09	257.22	290.41	320.87	316.37	NA	NA	NA	NA	gi|53771902|gb|AAU93534.1|//unknown protein [Zea mays]
Zm00001d027595.1	Zm00001d027595_T001.1	94.64	92.67	182.84	194.22	117.06	128.78	253.08	325.39	184.83	208.01	173.84	149.06	GO:0030529//intracellular ribonucleoprotein complex	GO:0005198//structural molecule activity	GO:0010467//gene expression	K02894//large subunit ribosomal protein L23e	gi|976906898|gb|KVH94297.1|//hypothetical protein Ccrd_003660 [Cynara cardunculus var. scolymus]
Zm00001d045520.1	Zm00001d045520_T001.1	94.49	101.79	136.55	144.61	119.05	130.61	138.99	161.64	145.63	157.5	125.11	125.63	GO:0043231//intracellular membrane-bounded organelle	NA	NA	NA	gi|413941855|gb|AFW74504.1|//hypothetical protein ZEAMMB73_228772 [Zea mays]
Zm00001d045152.1	Zm00001d045152_T001.1,Zm00001d045152_T002.1,Zm00001d045152_T003.1	94.39	84.4	179.25	168.77	157.02	173.75	236.7	191.22	244.75	233.22	236.58	189.41	NA	GO:0015078//hydrogen ion transmembrane transporter activity	NA	K03350//anaphase-promoting complex subunit 3;K10684//ubiquitin-like 1-activating enzyme E1 A [EC:6.2.1.45]	gi|955078946|ref|NP_001304163.1|//uncharacterized protein LOC100193376 [Zea mays]
Zm00001d004401.1	Zm00001d004401_T001.1	94.31	78.15	130.1	79.97	518.67	306.33	199.42	192.97	235.01	233.01	750.29	1118.58	GO:0031410//cytoplasmic vesicle;GO:0005576//extracellular region	GO:0046914//transition metal ion binding	NA	K19476//vacuolar protein sorting-associated protein IST1;K11426//SET and MYND domain-containing protein	gi|195643554|gb|ACG41245.1|//germin-like protein subfamily 1 member 17 precursor [Zea mays]
Zm00001d025185.1	Zm00001d025185_T001.1,Zm00001d025185_T002.1	94.28	106.67	30.32	31.27	23.4	24.19	56.08	58.26	37.81	46.61	41.6	45.8	NA	GO:0008135//translation factor activity, RNA binding	GO:0006412//translation	K03247//translation initiation factor 3 subunit H	gi|413918083|gb|AFW58015.1|//eukaryotic translation initiation factor 3 subunit 3 [Zea mays]
Zm00001d023587.1	Zm00001d023587_T001.1,Zm00001d023587_T002.1,Zm00001d023587_T003.1,Zm00001d023587_T004.1,Zm00001d023587_T005.1	94.25	95.29	82.69	82.47	91.71	97.81	72	76.97	76.93	82.52	90.13	96.48	NA	GO:0034062//5'-3' RNA polymerase activity;GO:0046914//transition metal ion binding;GO:0003676//nucleic acid binding	GO:0010467//gene expression	K03007//DNA-directed RNA polymerases I, II, and III subunit RPABC5	gi|226528766|ref|NP_001148175.1|//DNA-directed RNA polymerase II 8.2 kDa polypeptide [Zea mays]
Zm00001d027389.1	Zm00001d027389_T001.1	94.07	92.29	91.67	104.09	78.09	79.93	122.37	130.09	90.88	101.85	104.86	103.27	NA	NA	NA	K03950//NADH dehydrogenase (ubiquinone) 1 alpha subcomplex subunit 6	gi|212721238|ref|NP_001132752.1|//uncharacterized protein LOC100194239 [Zea mays]
Zm00001d043632.1	Zm00001d043632_T001.1,Zm00001d043632_T002.1,Zm00001d043632_T003.1,Zm00001d043632_T004.1	93.93	90.48	144.48	162.93	114.39	117.69	159.98	142.78	157.71	178.1	164.24	158.8	NA	NA	NA	K13199//plasminogen activator inhibitor 1 RNA-binding protein	gi|659928057|ref|NP_001281195.1|//plasminogen activator inhibitor 1 RNA-binding protein [Zea mays];gi|219887615|gb|ACL54182.1|//unknown [Zea mays]
Zm00001d017168.1	Zm00001d017168_T001.1,Zm00001d017168_T002.1,Zm00001d017168_T003.1,Zm00001d017168_T004.1,Zm00001d017168_T005.1	93.88	91.24	77.55	74.44	27.65	41.58	139.44	191.52	57.78	63.8	39.82	39.41	GO:0043231//intracellular membrane-bounded organelle	GO:0031406//carboxylic acid binding;GO:0016744//transferase activity, transferring aldehyde or ketonic groups	GO:0008652//cellular amino acid biosynthetic process	K01653//acetolactate synthase I/III small subunit [EC:2.2.1.6]	gi|293333562|ref|NP_001168069.1|//uncharacterized protein LOC100381801 [Zea mays];gi|670404594|ref|XP_008643958.1|//PREDICTED: uncharacterized protein LOC100381801 isoform X1 [Zea mays]
Zm00001d020983.1	Zm00001d020983_T001.1	93.86	93.49	269.57	272.24	216.8	247.62	279.49	289.52	218.8	217.24	179.58	135.68	GO:0043231//intracellular membrane-bounded organelle;GO:0030529//intracellular ribonucleoprotein complex	GO:0005198//structural molecule activity	GO:0022613//ribonucleoprotein complex biogenesis;GO:0010467//gene expression	K02959//small subunit ribosomal protein S16	gi|226500660|ref|NP_001141389.1|//30S ribosomal protein S16 [Zea mays]
Zm00001d028801.1	Zm00001d028801_T001.1,Zm00001d028801_T002.1,Zm00001d028801_T003.1,Zm00001d028801_T004.1,Zm00001d028801_T005.1	93.82	98.38	16.81	18.79	19.12	19.48	34	24.11	22.26	20.94	45.35	52.71	GO:0043231//intracellular membrane-bounded organelle	GO:0032559//adenyl ribonucleotide binding;GO:0016462//pyrophosphatase activity	GO:0009057//macromolecule catabolic process	K03062//26S proteasome regulatory subunit T2	gi|226498886|ref|NP_001146268.1|//26S protease regulatory subunit 4 [Zea mays]
Zm00001d027760.1	Zm00001d027760_T001.1	93.78	72.79	78.02	84.9	26.23	23.86	126.87	97.64	92.7	104.05	65.15	41.81	GO:0043231//intracellular membrane-bounded organelle;GO:0000785//chromatin	GO:0003676//nucleic acid binding	GO:0034728//nucleosome organization	K11251//histone H2A	gi|226532207|ref|NP_001141633.1|//uncharacterized protein LOC100273753 [Zea mays]
Zm00001d046952.1	Zm00001d046952_T001.1	93.67	83.89	56.89	61.41	108.08	101.36	96.22	50.78	37.65	47.77	68.11	72.08	GO:0031410//cytoplasmic vesicle	GO:0070011//peptidase activity, acting on L-amino acid peptides;GO:0016810//hydrolase activity, acting on carbon-nitrogen (but not peptide) bonds	GO:0019538//protein metabolic process	K02083//allantoate deiminase [EC:3.5.3.9]	gi|226501008|ref|NP_001151245.1|//metallopeptidase precursor [Zea mays]
Zm00001d011891.1	Zm00001d011891_T001.1,Zm00001d011891_T002.1,Zm00001d011891_T003.1	93.57	92.86	125.44	140.65	111.47	120.3	153.17	164.58	139.6	152.36	135	129.98	GO:0043231//intracellular membrane-bounded organelle;GO:0031410//cytoplasmic vesicle	GO:0016790//thiolester hydrolase activity	NA	K01070//S-formylglutathione hydrolase [EC:3.1.2.12]	gi|226506612|ref|NP_001148438.1|//esterase D [Zea mays]
Zm00001d011705.1	Zm00001d011705_T001.1,Zm00001d011705_T002.1,Zm00001d011705_T003.1,Zm00001d011705_T004.1,Zm00001d011705_T005.1,Zm00001d011705_T006.1,Zm00001d011705_T007.1,Zm00001d011705_T008.1,Zm00001d011705_T009.1,Zm00001d011705_T010.1	93.54	94.15	53.5	59.24	45.12	51.21	87.37	92.79	47.56	64.38	59.6	52.7	NA	NA	NA	K10752//histone-binding protein RBBP4	gi|194698298|gb|ACF83233.1|//unknown [Zea mays];gi|413951073|gb|AFW83722.1|//WD repeat-containing protein RBAP1 [Zea mays]
Zm00001d010491.1	Zm00001d010491_T001.1,Zm00001d010491_T002.1,Zm00001d010491_T003.1	93.3	101.43	85.5	90.18	68.32	78.46	107.56	104.22	90.13	102.82	91.96	100.15	GO:0031224//intrinsic component of membrane;GO:0043231//intracellular membrane-bounded organelle;GO:0031967//organelle envelope	GO:0005506//iron ion binding	GO:0009060//aerobic respiration	NA	gi|226497446|ref|NP_001142518.1|//uncharacterized protein LOC100274754 [Zea mays]
Zm00001d043119.1	Zm00001d043119_T001.1	93.29	95.02	242.51	228.65	138.54	142.63	201.16	208.82	236.83	229.05	165.27	142.95	GO:0043231//intracellular membrane-bounded organelle	NA	NA	NA	gi|224034997|gb|ACN36574.1|//unknown [Zea mays]
Zm00001d018727.1	Zm00001d018727_T001.1	93.2	95.72	172.22	149.79	118.94	114.14	121.4	707.39	204.38	153.43	255.59	175.94	NA	NA	NA	NA	gi|226496173|ref|NP_001152735.1|//phytosulfokines 4 precursor [Zea mays]
Zm00001d023874.1	Zm00001d023874_T001.1	93.19	95.7	55.96	57.84	59.89	64.15	121.32	130.34	76.74	91.44	82.87	80.9	NA	GO:0046914//transition metal ion binding	NA	K10144//RING finger and CHY zinc finger domain-containing protein 1 [EC:2.3.2.27]	gi|226532554|ref|NP_001149168.1|//RING finger and CHY zinc finger domain-containing protein 1 [Zea mays]
Zm00001d034049.1	Zm00001d034049_T001.1,Zm00001d034049_T002.1,Zm00001d034049_T003.1	93.07	90.15	29.15	27.75	21.5	26.08	50.71	38.73	30.12	32.65	65.62	92.55	GO:0031410//cytoplasmic vesicle	NA	NA	NA	gi|162459408|ref|NP_001104946.1|//brittle stalk-2-like protein 3 precursor [Zea mays];gi|475577348|gb|EMT17778.1|//hypothetical protein F775_25414 [Aegilops tauschii]
Zm00001d039000.1	Zm00001d039000_T001.1,Zm00001d039000_T002.1	92.99	77.07	24.08	23.69	40.5	33.83	149.36	136.72	34.44	34.63	43.37	40.01	NA	GO:0005515//protein binding	GO:0044267//cellular protein metabolic process	K09510//DnaJ homolog subfamily B member 4	gi|514746866|ref|XP_004961230.1|//PREDICTED: dnaJ homolog subfamily B member 4-like [Setaria italica];gi|226510214|ref|NP_001149016.1|//dnaJ subfamily B member 5 [Zea mays]
Zm00001d048611.1	Zm00001d048611_T001.1	92.8	78.23	448.85	435.34	3422.14	2186.53	188.05	104.05	355.5	262.93	1985.74	1948.13	GO:0043231//intracellular membrane-bounded organelle	NA	NA	NA	gi|238009468|gb|ACR35769.1|//unknown [Zea mays]
Zm00001d020584.1	Zm00001d020584_T001.1	92.77	73.53	326.61	352.72	222.64	222.43	317.92	249.26	416.96	443.92	267.57	241.46	NA	NA	NA	K11254//histone H4	gi|976922550|gb|KVI06931.1|//Histone core [Cynara cardunculus var. scolymus]
Zm00001d028180.1	Zm00001d028180_T001.1,Zm00001d028180_T002.1,Zm00001d028180_T003.1,Zm00001d028180_T004.1,Zm00001d028180_T005.1,Zm00001d028180_T006.1,Zm00001d028180_T007.1,Zm00001d028180_T008.1,Zm00001d028180_T009.1,Zm00001d028180_T010.1,Zm00001d028180_T011.1,Zm00001d028180_T012.1	92.57	134.3	211.77	262.35	124.28	168.89	60.23	83.5	213.44	205.49	58.55	54.87	GO:0031224//intrinsic component of membrane;GO:0044424//intracellular part	GO:0016872//intramolecular lyase activity;GO:0015405//P-P-bond-hydrolysis-driven transmembrane transporter activity;GO:0032559//adenyl ribonucleotide binding;GO:0017111//nucleoside-triphosphatase activity	GO:0006810//transport;GO:0006644//phospholipid metabolic process;GO:0006020//inositol metabolic process;GO:0009207//purine ribonucleoside triphosphate catabolic process	K01858//myo-inositol-1-phosphate synthase [EC:5.5.1.4]	gi|162464293|ref|NP_001105552.1|//inositol-3-phosphate synthase [Zea mays]
Zm00001d053547.1	Zm00001d053547_T001.1,Zm00001d053547_T002.1,Zm00001d053547_T003.1	92.35	93.51	221.46	251.51	130.79	170.03	279.01	339.08	238.76	254.26	168.23	150.73	GO:0030529//intracellular ribonucleoprotein complex	GO:0005198//structural molecule activity	GO:0010467//gene expression	K02868//large subunit ribosomal protein L11e	gi|212722104|ref|NP_001132260.1|//uncharacterized protein LOC100193696 [Zea mays];gi|413926058|gb|AFW65990.1|//hypothetical protein ZEAMMB73_747842 [Zea mays]
Zm00001d012992.1	Zm00001d012992_T001.1,Zm00001d012992_T002.1	92.35	84.2	158.04	160.12	96.02	101.52	342.84	393.31	177.54	173.03	163.92	141.77	GO:0030529//intracellular ribonucleoprotein complex	GO:0005198//structural molecule activity	GO:0010467//gene expression	K02976//small subunit ribosomal protein S26e	gi|195618460|gb|ACG31060.1|//40S ribosomal protein S26 [Zea mays];gi|413932646|gb|AFW67197.1|//hypothetical protein ZEAMMB73_141839 [Zea mays]
Zm00001d009567.1	Zm00001d009567_T001.1	92.23	73.37	123.64	117.38	98.97	73	119.07	91.05	88.44	103.58	143.32	127.05	NA	NA	NA	NA	gi|670428387|ref|XP_008654989.1|//PREDICTED: LOC100283035 isoform X1 [Zea mays]
Zm00001d041781.1	Zm00001d041781_T001.1,Zm00001d041781_T002.1,Zm00001d041781_T003.1,Zm00001d041781_T004.1	92.22	87.4	44.84	47.68	136.73	159.27	81.09	36.44	86.48	90.07	85.44	62.03	GO:0043231//intracellular membrane-bounded organelle	GO:0003677//DNA binding;GO:0001071//nucleic acid binding transcription factor activity	GO:0006351//transcription, DNA-templated;GO:0048281//inflorescence morphogenesis	K09264//MADS-box transcription factor, plant	gi|806776485|ref|NP_001292923.1|//Zea AGAMOUS homolog2 isoform 1 [Zea mays]
Zm00001d046599.1	Zm00001d046599_T001.1	92.2	93.65	176.41	183.31	174.93	178.93	152.68	138.73	176.6	189.91	204.15	167.1	NA	NA	GO:0006810//transport	K12197//charged multivesicular body protein 1	gi|162461720|ref|NP_001105218.1|//superal 1 [Zea mays]
Zm00001d019147.1	Zm00001d019147_T001.1	92.13	85.36	386.01	399.36	267.26	255.49	517.01	481.84	371.75	380.03	333.13	279.58	GO:0030529//intracellular ribonucleoprotein complex	GO:0005198//structural molecule activity;GO:0003676//nucleic acid binding	GO:0010467//gene expression	K02981//small subunit ribosomal protein S2e	gi|226529411|ref|NP_001150344.1|//uncharacterized protein LOC100283974 [Zea mays]
Zm00001d022264.1	Zm00001d022264_T001.1	92.11	87.31	193.37	186.7	136.18	133.14	111.17	167.66	137.42	174.41	163.65	191.44	GO:0031224//intrinsic component of membrane;GO:0031410//cytoplasmic vesicle	NA	GO:0006970//response to osmotic stress;GO:0009725//response to hormone	NA	gi|944202799|ref|NP_001147403.2|//hydrophobic protein LTI6A [Zea mays]
Zm00001d023802.1	Zm00001d023802_T001.1,Zm00001d023802_T002.1	92.1	95.17	63.19	62.45	37.32	43.82	203.11	272.33	87.51	79.75	112.6	101.75	GO:0043231//intracellular membrane-bounded organelle	GO:0005515//protein binding;GO:0032559//adenyl ribonucleotide binding;GO:0016628//oxidoreductase activity, acting on the CH-CH group of donors, NAD or NADP as acceptor	GO:0044267//cellular protein metabolic process;GO:0050896//response to stimulus	K03283//heat shock 70kDa protein 1/8	gi|226499860|ref|NP_001152528.1|//stromal 70 kDa heat shock-related protein [Zea mays];gi|413916527|gb|AFW56459.1|//stromal heat shock protein [Zea mays]
Zm00001d044686.1	Zm00001d044686_T001.1	91.88	58.63	285.7	301.54	427.17	399.94	307.16	274.06	390.84	387.14	524.82	649.38	NA	GO:0005488//binding	GO:0010876//lipid localization;GO:0051234//establishment of localization	NA	gi|162464433|ref|NP_001105392.1|//phospholipid transfer protein precursor [Zea mays]
Zm00001d039014.1	Zm00001d039014_T001.1	91.69	97.83	137.59	140.63	161.88	166.64	173.32	164.73	118.07	127.3	119.19	116.71	GO:0043231//intracellular membrane-bounded organelle	GO:0046914//transition metal ion binding;GO:0003676//nucleic acid binding	NA	K12836//splicing factor U2AF 35 kDa subunit	gi|226506342|ref|NP_001150605.1|//splicing factor U2af 38 kDa subunit [Zea mays]
Zm00001d003106.1	Zm00001d003106_T001.1,Zm00001d003106_T002.1,Zm00001d003106_T003.1,Zm00001d003106_T004.1	91.45	91.18	41.33	35.09	24.73	24.45	57.9	48.56	37.42	32.73	59.98	65.81	NA	GO:0003676//nucleic acid binding	NA	K13126//polyadenylate-binding protein	gi|226496737|ref|NP_001151785.1|//uncharacterized protein LOC100285420 [Zea mays]
Zm00001d017169.1	Zm00001d017169_T001.1	91.34	88.85	235.26	233.62	224.79	246.14	268.48	288.45	239.67	230.68	211.85	164.88	GO:0044464//cell part	GO:0046914//transition metal ion binding	NA	NA	gi|219887763|gb|ACL54256.1|//unknown [Zea mays]
Zm00001d045578.1	Zm00001d045578_T001.1	91.21	83.31	167.52	175.4	90.32	99.12	288.15	332.35	160.9	180.02	162.58	144.8	GO:0030529//intracellular ribonucleoprotein complex	GO:0003723//RNA binding;GO:0005198//structural molecule activity	GO:0010467//gene expression	K02940//large subunit ribosomal protein L9e	gi|238014940|gb|ACR38505.1|//unknown [Zea mays]
Zm00001d044713.1	Zm00001d044713_T001.1,Zm00001d044713_T002.1,Zm00001d044713_T003.1,Zm00001d044713_T004.1,Zm00001d044713_T005.1	91.09	103.77	138.97	133.19	127.47	156.74	164.92	165.26	126.46	124.92	160.83	156.23	GO:0043231//intracellular membrane-bounded organelle	GO:0031406//carboxylic acid binding	NA	NA	gi|293334853|ref|NP_001169848.1|//uncharacterized protein LOC100383740 [Zea mays]
Zm00001d019824.1	Zm00001d019824_T001.1,Zm00001d019824_T002.1,Zm00001d019824_T003.1,Zm00001d019824_T004.1,Zm00001d019824_T005.1,Zm00001d019824_T006.1,Zm00001d019824_T007.1,Zm00001d019824_T008.1,Zm00001d019824_T009.1,Zm00001d019824_T010.1,Zm00001d019824_T011.1,Zm00001d019824_T012.1,Zm00001d019824_T013.1,Zm00001d019824_T014.1,Zm00001d019824_T015.1	91	87.75	60.65	54.54	38.14	41.09	117.49	126.2	57.32	52.24	71.66	72.66	NA	GO:0005488//binding;GO:0003676//nucleic acid binding	NA	K13126//polyadenylate-binding protein	gi|670421439|ref|XP_008651618.1|//PREDICTED: uncharacterized protein LOC100381531 isoform X1 [Zea mays];gi|992276765|gb|KXG35259.1|//hypothetical protein SORBI_002G150700 [Sorghum bicolor]
Zm00001d027468.1	Zm00001d027468_T001.1,Zm00001d027468_T002.1	90.98	102.21	292.4	320.73	258.39	294.04	248.83	220.69	383.96	432.55	285.57	273.74	GO:0031224//intrinsic component of membrane;GO:0019866//organelle inner membrane	NA	GO:0006810//transport	K05863//solute carrier family 25 (mitochondrial adenine nucleotide translocator), member 4/5/6/31	gi|226504250|ref|NP_001150672.1|//uncharacterized protein LOC100284305 [Zea mays]
Zm00001d017242.1	Zm00001d017242_T001.1	90.95	80.98	83.26	86.76	56.11	60.86	87.85	87.98	86.99	93.02	81.66	75.01	GO:0043231//intracellular membrane-bounded organelle;GO:0032991//macromolecular complex	GO:0005488//binding	NA	K11130//H/ACA ribonucleoprotein complex subunit 3	gi|47847547|dbj|BAD21599.1|//nucleolar RNA-binding Nop10p-like protein [Oryza sativa Japonica Group]
Zm00001d024511.1	Zm00001d024511_T001.1,Zm00001d024511_T002.1	90.93	95.28	449.16	459.14	336.74	383.76	560.93	518.01	501.91	520.23	462.71	421.43	GO:0030529//intracellular ribonucleoprotein complex	GO:0005198//structural molecule activity;GO:0003676//nucleic acid binding	GO:0010467//gene expression	K02985//small subunit ribosomal protein S3e	gi|659928123|ref|NP_001281197.1|//uncharacterized protein LOC100282772 [Zea mays]
Zm00001d041186.1	Zm00001d041186_T001.1,Zm00001d041186_T002.1,Zm00001d041186_T003.1,Zm00001d041186_T004.1,Zm00001d041186_T005.1,Zm00001d041186_T006.1,Zm00001d041186_T007.1,Zm00001d041186_T008.1,Zm00001d041186_T009.1	90.82	107.85	44.54	45.59	40.06	44.14	71.52	70.03	46.53	59.02	66.24	68.07	NA	NA	NA	K02218//casein kinase 1 [EC:2.7.11.1];K20476//RAB6A-GEF complex partner protein 1;K08959;K10406//kinesin family member C2/C3	gi|992161404|gb|KXG24156.1|//hypothetical protein SORBI_008G192700 [Sorghum bicolor];gi|991820312|ref|NP_001307012.1|//uncharacterized protein LOC100273539 [Zea mays];gi|194704548|gb|ACF86358.1|//unknown [Zea mays]
Zm00001d045183.1	Zm00001d045183_T001.1,Zm00001d045183_T002.1	90.74	89.39	107.23	116.34	143.76	174.38	187.69	183.79	141.47	158.95	120.29	141.44	NA	GO:0046914//transition metal ion binding;GO:0003676//nucleic acid binding	NA	K12872//pre-mRNA-splicing factor RBM22/SLT11	gi|223974935|gb|ACN31655.1|//unknown [Zea mays]
Zm00001d052700.1	Zm00001d052700_T001.1,Zm00001d052700_T002.1,Zm00001d052700_T003.1,Zm00001d052700_T004.1,Zm00001d052700_T005.1	90.68	91.26	85.26	86.02	75.28	82.9	129.08	136.78	86.61	94.02	110.62	108.98	NA	NA	NA	K07198//5'-AMP-activated protein kinase, catalytic alpha subunit [EC:2.7.11.11];K08176//MFS transporter, PHS family, inorganic phosphate transporter;K20032//palmitoyltransferase ZDHHC13/17 [EC:2.3.1.225];K19044//E3 ubiquitin-protein ligase XBAT32/33 [EC:2.3.2.27];K12271//signal recognition particle 43 kDa protein;K01456//peptide-N4-(N-acetyl-beta-glucosaminyl)asparagine amidase [EC:3.5.1.52];K066…	gi|413945533|gb|AFW78182.1|//hypothetical protein ZEAMMB73_174092 [Zea mays];gi|226491962|ref|NP_001142281.1|//uncharacterized protein LOC100274450 [Zea mays];gi|195652911|gb|ACG45923.1|//ankyrin repeat domain-containing protein 2 [Zea mays]
[truncated: 34,778 more rows]
