# Supplementary material for: Transcriptome Dynamics of Double Recessive Mutant, o2o2o16o16, Reveals the Transcriptional Mechanisms in the Increase of Its Lysine and Tryptophan Content in Maize
Source: Genes (Basel). 2019 Apr 23;10(4):316. doi: 10.3390/genes10040316 (PMC6523931; doi:10.3390/genes10040316)
Supplement: Supplementary file 1 [file genes-10-00316-s001.zip › Table S1-S6/Table S6. Downregulation of sixteen distinct zein genes in QCL8011_2 compared to CML530 at 18 DAP, 28 DAP and 38 DAP.xlsx]

## Sheet: Sheet1
Table S6 Downregulation of sixteen distinct zein genes in QCL8011_2 compared to CML530 at 18 DAP, 28 DAP and 38 DAP
GeneID	log2FoldChange(QCL8011_2_18DAP/CML530_18DAP)	log2FoldChange(QCL8011_2_28DAP/CML530_28DAP)	log2FoldChange(QCL8011_2_38DAP/CML530_38DAP)
Zm00001d019155.1	-5.20408	-1.50199	-2.94753
Zm00001d049476.1	-4.12174	-1.40873	-2.67978
Zm00001d048851.1	-5.2518	-1.48551	-2.70276
Zm00001d048806.1	-9.88592	-6.3199	-9.88687
Zm00001d048816.1	-8.86606	-2.75464	-5.03342
Zm00001d048812.1	-6.60303	-2.83235	-5.34912
Zm00001d045937.1	-4.79249	-4.83833	-6.60413
Zm00001d048847.1	-7.84444	-2.80812	-4.91323
Zm00001d019156.1	-4.71367	-1.41325	-2.64269
Zm00001d019162.1	-5.09617	-1.67335	-2.70559
Zm00001d019160.1	-3.12579	-1.80929	-4.44181
Zm00001d048813.1	-6.21233	-1.4302	-4.2565
Zm00001d049243.1	-8.01833	-4.88577	-9.10966
Zm00001d048852.1	-6.92145	-1.48436	-2.74935
Zm00001d048810.1	-10.1756	-2.79752	/
Zm00001d030855.1	-2.73448	/	/
